# Supplementary material for: HLA in isolated REM sleep behavior disorder and Lewy body dementia
Source: Ann Clin Transl Neurol. 2023 Jul 4;10(9):1682–7. doi: 10.1002/acn3.51841 (PMC10502660; doi:10.1002/acn3.51841)
Supplement: Supplementary file 1 — Tables S1–S7 [file ACN3-10-1682-s002.xlsx]

## Sheet: iRBD allele analysis
Supplementary Table 1: HLA allele analysis in iRBD
Rare alleles below 1% frequency were excluded
Gene	Allele	Total	Ncases	Ncontrols	MAF	MAF Case	MAF Control	Beta	StdErr	P	P-adjust
HLA-DRB1	11:01	10416	1053	9363	0.0497	0.0726	0.0472	0.45	0.107	2.7e-05	0.002781
HLA-DRB1	DR11	10416	1053	9363	0.0967	0.122	0.0939	0.245	0.0852	0.00403	0.129007
HLA-DQA1	02:01	10533	1070	9463	0.125	0.143	0.123	0.226	0.0766	0.00313	0.129007
HLA-C	08:02	10572	1072	9500	0.0352	0.0294	0.0359	-0.509	0.181	0.00501	0.129007
HLA-DRB1	15:01	10416	1053	9363	0.128	0.111	0.129	-0.235	0.0905	0.00932	0.191992
HLA-B	14:02	10523	1067	9456	0.0268	0.0201	0.0275	-0.507	0.207	0.0143	0.224727
HLA-DRB1	07:01	10416	1053	9363	0.116	0.13	0.115	0.193	0.0806	0.0165	0.224727
HLA-DQA1	01:02	10533	1070	9463	0.202	0.187	0.204	-0.164	0.07	0.0194	0.224727
HLA-A	31:01	10551	1068	9483	0.0257	0.0304	0.0252	0.348	0.151	0.0212	0.224727
HLA-DQB1	06:02	10505	1067	9438	0.121	0.104	0.123	-0.209	0.0914	0.022	0.224727
HLA-DQB1	03:03	10505	1067	9438	0.0396	0.0459	0.0388	0.288	0.128	0.024	0.224727
HLA-A	01:01	10551	1068	9483	0.148	0.131	0.15	-0.172	0.0818	0.0353	0.302992
HLA-DQB1	03:01	10505	1067	9438	0.204	0.227	0.202	0.13	0.0649	0.0449	0.349464
HLA-B	44:03	10523	1067	9456	0.0508	0.0581	0.05	0.231	0.116	0.0475	0.349464
HLA-DQA1	05:01	10533	1070	9463	0.26	0.284	0.257	0.115	0.0615	0.0617	0.423673
HLA-DPB1	17:01	10294	1050	9244	0.0135	0.0176	0.013	0.366	0.199	0.0661	0.425519
HLA-A	03:01	10551	1068	9483	0.132	0.12	0.133	-0.136	0.0839	0.104	0.630118
HLA-B	57:01	10523	1067	9456	0.0313	0.0305	0.0314	0.224	0.146	0.124	0.69525
HLA-DQB1	06:09	10505	1067	9438	0.0113	0.00797	0.0117	-0.473	0.315	0.134	0.69525
HLA-A	23:01	10551	1068	9483	0.0238	0.0295	0.0231	0.239	0.16	0.135	0.69525
HLA-B	55:01	10523	1067	9456	0.0192	0.0155	0.0197	-0.323	0.22	0.142	0.696476
HLA-DQA1	03:01	10533	1070	9463	0.165	0.143	0.168	-0.109	0.078	0.162	0.752348
HLA-DRB1	04:01	10416	1053	9363	0.0711	0.056	0.0728	-0.163	0.119	0.168	0.752348
HLA-DPB1	05:01	10294	1050	9244	0.0195	0.0176	0.0197	-0.293	0.222	0.186	0.781293
HLA-C	16:01	10572	1072	9500	0.0344	0.0368	0.0341	0.182	0.143	0.204	0.781293
HLA-C	04:01	10572	1072	9500	0.119	0.128	0.118	0.0973	0.0805	0.227	0.781293
HLA-B	07:02	10523	1067	9456	0.119	0.105	0.121	-0.106	0.0887	0.233	0.781293
HLA-C	01:02	10572	1072	9500	0.0344	0.0401	0.0338	0.166	0.14	0.236	0.781293
HLA-DPB1	10:01	10294	1050	9244	0.0187	0.0186	0.0187	-0.248	0.212	0.242	0.781293
HLA-C	03:03	10572	1072	9500	0.0537	0.0513	0.054	-0.147	0.128	0.249	0.781293
HLA-DQA1	04:01	10533	1070	9463	0.0249	0.0285	0.0245	0.181	0.162	0.264	0.781293
HLA-B	35:02	10523	1067	9456	0.0123	0.015	0.012	0.247	0.223	0.268	0.781293
HLA-A	02:05	10551	1068	9483	0.0102	0.00936	0.0103	-0.35	0.317	0.269	0.781293
HLA-A	11:01	10551	1068	9483	0.0602	0.0618	0.06	0.124	0.112	0.27	0.781293
HLA-DPB1	06:01	10294	1050	9244	0.015	0.0152	0.0149	0.232	0.211	0.273	0.781293
HLA-C	14:02	10572	1072	9500	0.0146	0.0131	0.0147	-0.254	0.234	0.279	0.781293
HLA-B	40:01	10523	1067	9456	0.0481	0.045	0.0484	0.134	0.126	0.288	0.781293
HLA-DQB1	04:02	10505	1067	9438	0.0267	0.03	0.0263	0.167	0.159	0.292	0.781293
HLA-C	06:02	10572	1072	9500	0.0899	0.0919	0.0897	0.0949	0.0927	0.306	0.781293
HLA-DRB1	12:01	10416	1053	9363	0.0161	0.0185	0.0158	0.215	0.21	0.306	0.781293
HLA-A	30:01	10551	1068	9483	0.0147	0.0169	0.0145	0.209	0.207	0.311	0.781293
HLA-A	26:01	10551	1068	9483	0.0299	0.0323	0.0296	0.15	0.154	0.33	0.802932
HLA-DQA1	01:03	10533	1070	9463	0.0694	0.0673	0.0696	-0.105	0.11	0.34	0.802932
HLA-DRB1	08:01	10416	1053	9363	0.0225	0.0252	0.0222	0.165	0.174	0.343	0.802932
HLA-B	35:03	10523	1067	9456	0.0202	0.022	0.02	0.162	0.175	0.355	0.812556
HLA-C	02:02	10572	1072	9500	0.0467	0.049	0.0465	0.107	0.121	0.378	0.846391
HLA-DQB1	06:03	10505	1067	9438	0.064	0.0614	0.0643	-0.0956	0.115	0.404	0.859517
HLA-A	68:01	10551	1068	9483	0.0327	0.0332	0.0326	0.119	0.146	0.414	0.859517
HLA-DQB1	06:04	10505	1067	9438	0.0377	0.0389	0.0376	0.112	0.138	0.416	0.859517
HLA-DQB1	05:01	10505	1067	9438	0.112	0.104	0.113	-0.0702	0.089	0.43	0.859517
HLA-DPB1	04:02	10294	1050	9244	0.118	0.116	0.118	-0.0653	0.0853	0.444	0.859517
HLA-DQB1	05:02	10505	1067	9438	0.0292	0.0333	0.0288	-0.118	0.155	0.446	0.859517
HLA-DRB1	10:01	10416	1053	9363	0.0102	0.0123	0.00993	0.189	0.249	0.45	0.859517
HLA-B	13:02	10523	1067	9456	0.0251	0.0267	0.0249	0.122	0.168	0.469	0.859517
HLA-DQB1	02:01	10505	1067	9438	0.204	0.209	0.203	0.0487	0.0673	0.469	0.859517
HLA-C	07:02	10572	1072	9500	0.129	0.119	0.13	-0.0603	0.0837	0.471	0.859517
HLA-A	29:02	10551	1068	9483	0.0346	0.036	0.0345	0.104	0.146	0.476	0.859517
HLA-C	05:01	10572	1072	9500	0.0817	0.0844	0.0814	0.0695	0.0993	0.484	0.859517
HLA-DRB1	01:01	10416	1053	9363	0.0808	0.0731	0.0817	-0.0692	0.104	0.506	0.878823
HLA-DQA1	01:01	10533	1070	9463	0.143	0.139	0.144	-0.0507	0.0786	0.519	0.878823
HLA-A	30:02	10551	1068	9483	0.0115	0.0136	0.0112	0.151	0.241	0.529	0.878823
HLA-DRB1	01:02	10416	1053	9363	0.0128	0.0114	0.0129	-0.168	0.267	0.529	0.878823
HLA-A	24:02	10551	1068	9483	0.0907	0.103	0.0893	0.0553	0.0919	0.548	0.890494
HLA-DPB1	03:01	10294	1050	9244	0.0935	0.0895	0.094	0.0517	0.0921	0.575	0.890494
HLA-A	02:01	10551	1068	9483	0.272	0.275	0.272	0.034	0.0609	0.577	0.890494
HLA-B	15:01	10523	1067	9456	0.0577	0.0581	0.0576	-0.0672	0.121	0.578	0.890494
HLA-B	50:01	10523	1067	9456	0.0109	0.0117	0.0108	0.127	0.24	0.597	0.890494
HLA-B	37:01	10523	1067	9456	0.0154	0.0178	0.0151	0.111	0.214	0.605	0.890494
HLA-B	49:01	10523	1067	9456	0.0204	0.0258	0.0198	0.0915	0.177	0.605	0.890494
HLA-C	12:02	10572	1072	9500	0.0106	0.0112	0.0105	-0.142	0.276	0.607	0.890494
HLA-DRB1	03:01	10416	1053	9363	0.11	0.104	0.11	-0.0458	0.0923	0.62	0.890494
HLA-A	25:01	10551	1068	9483	0.0201	0.0187	0.0202	-0.0958	0.2	0.632	0.890494
HLA-B	35:01	10523	1067	9456	0.0544	0.052	0.0546	-0.0571	0.121	0.637	0.890494
HLA-B	52:01	10523	1067	9456	0.011	0.0117	0.0109	-0.12	0.268	0.655	0.890494
HLA-B	39:01	10523	1067	9456	0.0106	0.0122	0.0104	0.107	0.24	0.657	0.890494
HLA-DPB1	14:01	10294	1050	9244	0.0179	0.0186	0.0178	-0.0914	0.206	0.658	0.890494
HLA-DRB1	11:04	10416	1053	9363	0.0366	0.037	0.0366	-0.0606	0.142	0.67	0.890494
HLA-DPB1	01:01	10294	1050	9244	0.0477	0.0438	0.0482	-0.0557	0.134	0.678	0.890494
HLA-DRB1	13:02	10416	1053	9363	0.0504	0.0465	0.0508	-0.0525	0.128	0.683	0.890494
HLA-DRB1	13:01	10416	1053	9363	0.0617	0.0622	0.0617	-0.045	0.114	0.694	0.893525
HLA-DPB1	02:01	10294	1050	9244	0.142	0.149	0.141	0.0284	0.0768	0.712	0.894882
HLA-C	07:04	10572	1072	9500	0.0157	0.0163	0.0156	-0.0792	0.228	0.728	0.894882
HLA-B	40:02	10523	1067	9456	0.0128	0.0136	0.0127	0.0757	0.23	0.742	0.894882
HLA-C	15:02	10572	1072	9500	0.025	0.0261	0.0249	-0.0562	0.171	0.743	0.894882
HLA-B	18:01	10523	1067	9456	0.0525	0.0614	0.0514	0.0377	0.118	0.749	0.894882
HLA-B	44:02	10523	1067	9456	0.0785	0.0712	0.0794	-0.0325	0.105	0.756	0.894882
HLA-C	12:03	10572	1072	9500	0.0583	0.0588	0.0582	-0.0356	0.117	0.762	0.894882
HLA-DPB1	13:01	10294	1050	9244	0.0187	0.0214	0.0184	0.055	0.192	0.775	0.894882
HLA-DRB1	13:03	10416	1053	9363	0.0123	0.0109	0.0125	-0.0648	0.241	0.788	0.894882
HLA-C	03:04	10572	1072	9500	0.0673	0.0592	0.0683	0.029	0.111	0.793	0.894882
HLA-DQB1	05:03	10505	1067	9438	0.0322	0.0366	0.0317	0.0369	0.145	0.799	0.894882
HLA-B	27:05	10523	1067	9456	0.032	0.0314	0.0321	0.0379	0.153	0.804	0.894882
HLA-DRB1	04:04	10416	1053	9363	0.0299	0.0247	0.0304	0.0394	0.162	0.808	0.894882
HLA-DPB1	11:01	10294	1050	9244	0.0222	0.0238	0.0221	0.0391	0.183	0.83	0.909468
HLA-DPB1	04:01	10294	1050	9244	0.407	0.4	0.408	0.0108	0.0558	0.847	0.915198
HLA-B	51:01	10523	1067	9456	0.0573	0.0609	0.0569	0.0204	0.111	0.853	0.915198
HLA-C	07:01	10572	1072	9500	0.152	0.153	0.152	-0.0116	0.0773	0.88	0.929102
HLA-B	38:01	10523	1067	9456	0.0232	0.0211	0.0235	0.0274	0.187	0.884	0.929102
HLA-DRB1	16:01	10416	1053	9363	0.0238	0.028	0.0233	0.0177	0.165	0.915	0.95197
HLA-B	08:01	10523	1067	9456	0.0959	0.0909	0.0964	-0.0063	0.0973	0.948	0.974931
HLA-DQB1	03:02	10505	1067	9438	0.0944	0.0872	0.0952	0.00531	0.0958	0.956	0.974931
HLA-A	32:01	10551	1068	9483	0.039	0.0407	0.0389	-0.00175	0.138	0.99	0.998
HLA-DRB1	14:01	10416	1053	9363	0.0293	0.0323	0.0289	-0.000362	0.156	0.998	0.998
HLA-A	80:01	10551	1068	9483	0.000142	0.000936	5.27e-05	2.79	1.23	0.0234	NA
HLA-DQA1	06:01	10533	1070	9463	0.00271	0.00514	0.00243	0.818	0.383	0.0328	NA
HLA-B	15:17	10523	1067	9456	0.00432	0.00703	0.00402	0.672	0.317	0.034	NA
HLA-DRB1	08:03	10416	1053	9363	0.0025	0.00475	0.00224	0.83	0.406	0.0411	NA
HLA-C	15:05	10572	1072	9500	0.00407	0.00793	0.00363	0.667	0.331	0.0439	NA
HLA-B	27:02	10523	1067	9456	0.00323	0.00515	0.00301	0.719	0.378	0.0573	NA
HLA-B	07:05	10523	1067	9456	0.00342	0.00703	0.00301	0.672	0.357	0.06	NA
HLA-B	14:01	10523	1067	9456	0.00941	0.00937	0.00941	-0.721	0.388	0.0634	NA
HLA-DRB1	16:02	10416	1053	9363	0.0024	0.00142	0.00251	-1.85	1.02	0.0696	NA
HLA-DPB1	02:02	10294	1050	9244	0.00738	0.01	0.00709	0.474	0.271	0.0797	NA
HLA-DPB1	23:01	10294	1050	9244	0.00515	0.00381	0.0053	-0.88	0.52	0.0905	NA
HLA-A	02:20	10551	1068	9483	0.000142	0.000468	0.000105	2.08	1.27	0.102	NA
HLA-DPB1	15:01	10294	1050	9244	0.00758	0.00952	0.00736	0.444	0.275	0.107	NA
HLA-A	33:01	10551	1068	9483	0.00844	0.00609	0.0087	-0.58	0.371	0.118	NA
HLA-DPB1	16:01	10294	1050	9244	0.00573	0.00905	0.00535	0.477	0.306	0.12	NA
HLA-DPB1	09:01	10294	1050	9244	0.00661	0.00429	0.00687	-0.657	0.424	0.122	NA
HLA-DRB1	15:02	10416	1053	9363	0.00874	0.0057	0.00908	-0.538	0.35	0.125	NA
HLA-DRB1	08:06	10416	1053	9363	0.000192	0.000475	0.00016	1.78	1.18	0.131	NA
HLA-DPB1	45:01	10294	1050	9244	0.000194	0.000476	0.000162	1.85	1.25	0.138	NA
HLA-B	45:01	10523	1067	9456	0.00565	0.00328	0.00592	-0.748	0.516	0.147	NA
HLA-DQB1	06:01	10505	1067	9438	0.00852	0.00562	0.00885	-0.491	0.35	0.161	NA
HLA-A	02:17	10551	1068	9483	0.000521	0.0014	0.000422	0.904	0.694	0.192	NA
HLA-DPB1	30:01	10294	1050	9244	9.71e-05	0.000476	5.41e-05	1.84	1.48	0.215	NA
HLA-DRB1	08:04	10416	1053	9363	0.00211	0.00142	0.00219	-1.25	1.02	0.222	NA
HLA-DRB1	04:02	10416	1053	9363	0.00917	0.00997	0.00908	0.322	0.277	0.244	NA
HLA-A	02:06	10551	1068	9483	0.00194	0.000936	0.00206	-1.06	1.02	0.299	NA
HLA-DPB1	20:01	10294	1050	9244	0.00262	0.00286	0.0026	0.463	0.449	0.303	NA
HLA-B	53:01	10523	1067	9456	0.00432	0.00328	0.00444	-0.472	0.471	0.316	NA
HLA-DRB1	11:02	10416	1053	9363	0.00326	0.00522	0.00304	0.394	0.401	0.325	NA
HLA-DRB1	04:07	10416	1053	9363	0.00946	0.0057	0.00988	-0.327	0.333	0.326	NA
HLA-B	15:18	10523	1067	9456	0.00247	0.00281	0.00243	-0.708	0.733	0.334	NA
HLA-DRB1	04:05	10416	1053	9363	0.00739	0.0104	0.00705	0.268	0.278	0.334	NA
HLA-DRB1	15:03	10416	1053	9363	0.000336	0.00095	0.000267	0.772	0.801	0.335	NA
HLA-B	44:05	10523	1067	9456	0.00513	0.00281	0.00539	-0.411	0.429	0.337	NA
HLA-C	16:02	10572	1072	9500	0.00506	0.00466	0.00511	-0.344	0.378	0.363	NA
HLA-DRB1	14:04	10416	1053	9363	0.0012	0.00142	0.00117	-0.934	1.04	0.368	NA
HLA-DRB1	08:02	10416	1053	9363	0.000672	0.00095	0.000641	0.648	0.784	0.409	NA
HLA-A	24:03	10551	1068	9483	0.00213	0.000936	0.00227	-0.581	0.735	0.429	NA
HLA-C	17:01	10572	1072	9500	0.00974	0.00653	0.0101	-0.225	0.291	0.439	NA
HLA-B	73:01	10523	1067	9456	0.000618	0.00141	0.000529	0.64	0.848	0.45	NA
HLA-A	03:02	10551	1068	9483	0.00308	0.00234	0.00316	-0.398	0.531	0.453	NA
HLA-DRB1	04:06	10416	1053	9363	0.000384	0.00095	0.00032	0.808	1.12	0.471	NA
HLA-B	50:02	10523	1067	9456	0.000475	0.000937	0.000423	0.765	1.1	0.488	NA
HLA-A	34:02	10551	1068	9483	0.000758	0.0014	0.000685	0.543	0.798	0.496	NA
HLA-A	29:01	10551	1068	9483	0.00284	0.00281	0.00285	-0.384	0.608	0.527	NA
HLA-A	30:04	10551	1068	9483	0.00171	0.00187	0.00169	0.318	0.548	0.562	NA
HLA-A	26:08	10551	1068	9483	0.00166	0.000936	0.00174	-0.422	0.749	0.573	NA
HLA-C	15:06	10572	1072	9500	0.000284	0.000466	0.000263	0.659	1.18	0.577	NA
HLA-DRB1	09:01	10416	1053	9363	0.00893	0.00855	0.00897	-0.172	0.32	0.59	NA
HLA-A	66:01	10551	1068	9483	0.00408	0.00375	0.00411	0.218	0.41	0.595	NA
HLA-B	51:08	10523	1067	9456	0.00143	0.00141	0.00143	-0.391	0.745	0.6	NA
HLA-B	15:03	10523	1067	9456	0.00114	0.000937	0.00116	-0.51	1.05	0.627	NA
HLA-A	68:02	10551	1068	9483	0.00744	0.00655	0.00754	-0.151	0.321	0.639	NA
HLA-B	58:01	10523	1067	9456	0.00808	0.00984	0.00788	0.13	0.292	0.656	NA
HLA-B	41:01	10523	1067	9456	0.00485	0.00375	0.00497	-0.165	0.397	0.678	NA
HLA-C	03:02	10572	1072	9500	0.00293	0.00326	0.00289	-0.207	0.532	0.697	NA
HLA-DRB1	01:03	10416	1053	9363	0.00955	0.0109	0.0094	0.108	0.282	0.703	NA
HLA-B	51:09	10523	1067	9456	0.000855	0.000937	0.000846	0.266	0.789	0.736	NA
HLA-B	40:06	10523	1067	9456	0.000523	0.000937	0.000476	-0.362	1.08	0.737	NA
HLA-B	27:07	10523	1067	9456	0.000428	0.000469	0.000423	0.357	1.09	0.744	NA
HLA-DRB1	11:03	10416	1053	9363	0.00667	0.00665	0.00668	-0.107	0.326	0.744	NA
HLA-C	16:04	10572	1072	9500	0.00189	0.0028	0.00179	0.172	0.551	0.755	NA
HLA-DQB1	03:04	10505	1067	9438	0.00209	0.00234	0.00207	0.166	0.551	0.763	NA
HLA-B	39:06	10523	1067	9456	0.00494	0.00469	0.00497	-0.118	0.405	0.771	NA
HLA-DPB1	19:01	10294	1050	9244	0.00651	0.00619	0.00654	-0.0993	0.354	0.779	NA
HLA-B	35:08	10523	1067	9456	0.00565	0.00797	0.00539	-0.0959	0.36	0.79	NA
HLA-B	56:01	10523	1067	9456	0.00608	0.00562	0.00613	-0.0952	0.357	0.79	NA
HLA-DQA1	01:10	10533	1070	9463	0.000854	0.000935	0.000845	0.275	1.07	0.796	NA
HLA-A	69:01	10551	1068	9483	0.00147	0.0014	0.00148	-0.175	0.756	0.817	NA
HLA-DRB1	04:03	10416	1053	9363	0.0072	0.00712	0.00721	0.0692	0.314	0.826	NA
HLA-B	41:02	10523	1067	9456	0.00499	0.00328	0.00518	-0.0847	0.398	0.832	NA
HLA-DRB1	15:13	10416	1053	9363	0.00264	0.00237	0.00267	0.0945	0.535	0.86	NA
HLA-A	02:02	10551	1068	9483	0.000474	0.000468	0.000475	0.124	1.08	0.908	NA
HLA-DRB1	13:05	10416	1053	9363	0.00192	0.00237	0.00187	-0.068	0.76	0.929	NA
HLA-B	15:16	10523	1067	9456	0.00076	0.000469	0.000793	0.0881	1.06	0.933	NA
HLA-B	44:04	10523	1067	9456	0.000523	0.000469	0.000529	-11.2	160	0.944	NA
HLA-A	01:02	10551	1068	9483	0.000474	0	0.000527	-11.3	172	0.948	NA
HLA-B	51:07	10523	1067	9456	0.000428	0	0.000476	-11.3	173	0.948	NA
HLA-A	33:03	10551	1068	9483	0.0036	0.00562	0.00337	0.0278	0.439	0.949	NA
HLA-B	48:01	10523	1067	9456	0.00095	0	0.00106	-11.9	185	0.949	NA
HLA-C	08:01	10572	1072	9500	0.000189	0	0.000211	-10.2	159	0.949	NA
HLA-B	39:24	10523	1067	9456	0.000855	0	0.000952	-12.1	198	0.951	NA
HLA-B	15:10	10523	1067	9456	0.00019	0	0.000212	-9.76	162	0.952	NA
HLA-B	18:03	10523	1067	9456	0.000855	0	0.000952	-11.9	198	0.952	NA
HLA-DRB1	07:10N	10416	1053	9363	0.000912	0	0.00101	-12.3	203	0.952	NA
HLA-B	51:05	10523	1067	9456	0.000333	0	0.00037	-11.4	196	0.953	NA
HLA-DRB1	11:169N	10416	1053	9363	0.000384	0	0.000427	-11.1	187	0.953	NA
HLA-A	24:07	10551	1068	9483	0.000142	0	0.000158	-9.91	177	0.955	NA
HLA-C	15:04	10572	1072	9500	0.000284	0	0.000316	-11.5	204	0.955	NA
HLA-B	58:02	10523	1067	9456	0.000143	0	0.000159	-9.99	183	0.956	NA
HLA-C	08:03	10572	1072	9500	0.000709	0	0.000789	-11.7	211	0.956	NA
HLA-C	14:03	10572	1072	9500	0.000331	0.000466	0.000316	-11.4	208	0.956	NA
HLA-DPB1	333:01	10294	1050	9244	0.000631	0	0.000703	-12.5	233	0.957	NA
HLA-DQB1	03:05	10505	1067	9438	0.00148	0	0.00164	-13	244	0.957	NA
HLA-A	11:50Q	10551	1068	9483	0.000332	0.000468	0.000316	-11.1	211	0.958	NA
HLA-B	07:04	10523	1067	9456	4.75e-05	0	5.29e-05	-10.5	197	0.958	NA
HLA-B	14:03	10523	1067	9456	4.75e-05	0	5.29e-05	-10.1	197	0.959	NA
HLA-B	35:17	10523	1067	9456	4.75e-05	0	5.29e-05	-9.98	197	0.96	NA
HLA-A	74:03	10551	1068	9483	0.000237	0	0.000264	-11.2	226	0.961	NA
HLA-C	18:01	10572	1072	9500	0.000236	0	0.000263	-11.3	228	0.961	NA
HLA-DRB1	14:02	10416	1053	9363	4.8e-05	0	5.34e-05	-9.52	197	0.961	NA
HLA-DRB1	14:07	10416	1053	9363	0.00024	0	0.000267	-10.9	222	0.961	NA
HLA-A	03:36N	10551	1068	9483	4.74e-05	0	5.27e-05	-9.31	197	0.962	NA
HLA-A	74:01	10551	1068	9483	0.000142	0.000468	0.000105	-10.9	229	0.962	NA
HLA-B	13:01	10523	1067	9456	9.5e-05	0	0.000106	-10.3	218	0.962	NA
HLA-C	04:03	10572	1072	9500	9.46e-05	0	0.000105	-10.3	218	0.962	NA
HLA-DPB1	18:01	10294	1050	9244	4.86e-05	0	5.41e-05	-9.27	197	0.962	NA
HLA-DRB1	03:02	10416	1053	9363	4.8e-05	0	5.34e-05	-9.32	197	0.962	NA
HLA-DRB1	04:81N	10416	1053	9363	0.00024	0	0.000267	-10.7	224	0.962	NA
HLA-A	02:11	10551	1068	9483	9.48e-05	0	0.000105	-10.8	229	0.963	NA
HLA-B	57:03	10523	1067	9456	0.000523	0	0.000582	-11.8	253	0.963	NA
HLA-B	67:01	10523	1067	9456	9.5e-05	0	0.000106	-10.3	224	0.963	NA
HLA-C	03:06	10572	1072	9500	4.73e-05	0	5.26e-05	-9.02	197	0.963	NA
HLA-DPB1	164:01	10294	1050	9244	9.71e-05	0	0.000108	-10.6	230	0.963	NA
HLA-DRB1	08:11	10416	1053	9363	4.8e-05	0	5.34e-05	-9.21	197	0.963	NA
HLA-A	11:32	10551	1068	9483	4.74e-05	0	5.27e-05	-9	197	0.964	NA
HLA-A	30:03	10551	1068	9483	4.74e-05	0	5.27e-05	-8.79	197	0.964	NA
HLA-B	27:03	10523	1067	9456	9.5e-05	0	0.000106	-10	224	0.964	NA
HLA-B	42:01	10523	1067	9456	4.75e-05	0	5.29e-05	-8.81	197	0.964	NA
HLA-C	02:10	10572	1072	9500	4.73e-05	0	5.26e-05	-8.86	197	0.964	NA
HLA-DQA1	01:07Q	10533	1070	9463	0.000285	0.000467	0.000264	-10.7	235	0.964	NA
HLA-B	57:02	10523	1067	9456	0.00019	0	0.000212	-11.2	252	0.965	NA
HLA-A	02:04	10551	1068	9483	4.74e-05	0	5.27e-05	-8.51	197	0.966	NA
HLA-B	15:07	10523	1067	9456	4.75e-05	0	5.29e-05	-8.44	197	0.966	NA
HLA-B	15:24	10523	1067	9456	4.75e-05	0	5.29e-05	-8.43	197	0.966	NA
HLA-B	39:10	10523	1067	9456	4.75e-05	0	5.29e-05	-8.31	197	0.966	NA
HLA-B	42:02	10523	1067	9456	9.5e-05	0	0.000106	-9.53	225	0.966	NA
HLA-C	04:04	10572	1072	9500	4.73e-05	0	5.26e-05	-8.33	197	0.966	NA
HLA-C	05:09	10572	1072	9500	4.73e-05	0	5.26e-05	-8.51	197	0.966	NA
HLA-B	81:01	10523	1067	9456	4.75e-05	0	5.29e-05	-8.18	197	0.967	NA
HLA-DPB1	132:01	10294	1050	9244	9.71e-05	0	0.000108	-9.59	230	0.967	NA
HLA-DPB1	26:01	10294	1050	9244	0.000194	0	0.000216	-10.7	258	0.967	NA
HLA-DPB1	442:01	10294	1050	9244	9.71e-05	0	0.000108	-9.36	229	0.967	NA
HLA-DRB1	13:10	10416	1053	9363	4.8e-05	0	5.34e-05	-8.11	197	0.967	NA
HLA-DRB1	01:33N	10416	1053	9363	4.8e-05	0	5.34e-05	-7.91	197	0.968	NA
HLA-DRB1	13:113N	10416	1053	9363	4.8e-05	0	5.34e-05	-7.95	197	0.968	NA
HLA-A	32:04	10551	1068	9483	9.48e-05	0	0.000105	-8.93	229	0.969	NA
HLA-A	33:05	10551	1068	9483	4.74e-05	0	5.27e-05	-7.43	197	0.97	NA
HLA-DPB1	150:01	10294	1050	9244	0.000194	0	0.000216	-9.56	262	0.971	NA
HLA-A	02:07	10551	1068	9483	4.74e-05	0	5.27e-05	-6.87	197	0.972	NA
HLA-DRB1	04:08	10416	1053	9363	0.00322	0.00427	0.0031	0.0112	0.48	0.981	NA
HLA-B	47:01	10523	1067	9456	0.00299	0.00469	0.0028	0.00334	0.483	0.994	NA

## Sheet: iRBD haplotype analysis
Supplementary Table 2: HLA haplotype analysis in iRBD
Rare haplotypes below 1% frequency were excluded
Haplotype	Total	Ncases	Ncontrols	MAF	MAF Case	MAF Control	Beta	StdErr	P	P-adjust
DQA1_05:01_DQB1_03:01_DRB1_11:01	9955	1018	8937	0.274	0.0924	0.0657	0.338	0.0975	0.000517	0.0285075
DQA1_05:01_DRB1_11:01	9950	1018	8932	0.272	0.0933	0.0652	0.346	0.0999	0.000543	0.0285075
DQB1_03:01_DRB1_11:01	9917	1016	8901	0.294	0.0989	0.0707	0.311	0.0949	0.00104	0.0364
DQA1_05:01_DQB1_03:01	9927	1018	8909	0.591	0.179	0.144	0.201	0.0746	0.00712	0.1869
DQA1_01:02_DRB1_15:01	9950	1018	8932	0.521	0.113	0.132	-0.22	0.088	0.0126	0.229091
DQA1_01:02_DQB1_06:02_DRB1_15:01	9955	1018	8937	0.509	0.109	0.129	-0.219	0.0885	0.0134	0.229091
DQA1_06:01_DQB1_03:01	9927	1018	8909	0.0109	0.0054	0.00241	0.902	0.386	0.0193	0.229091
DQA1_01:02_DQB1_06:02	9927	1018	8909	0.499	0.107	0.127	-0.214	0.0919	0.0196	0.229091
DQB1_06:02_DRB1_15:01	9917	1016	8901	0.505	0.109	0.128	-0.208	0.0904	0.0215	0.229091
DQA1_02:01_DRB1_07:01	9950	1018	8932	0.503	0.14	0.124	0.177	0.078	0.0232	0.229091
DQA1_03:01_DRB1_04:01	9950	1018	8932	0.347	0.0668	0.089	-0.25	0.111	0.024	0.229091
DQB1_03:01_DRB1_08:03	9917	1016	8901	0.0101	0.00492	0.00225	0.795	0.397	0.0451	0.394625
DQA1_02:01_DQB1_03:03	9927	1018	8909	0.125	0.0359	0.0308	0.277	0.144	0.0548	0.42525
DQA1_03:01_DQB1_03:02_DRB1_04:01	9955	1018	8937	0.188	0.0363	0.0483	-0.282	0.148	0.0567	0.42525
DQA1_06:01_DRB1_08:03	9950	1018	8932	0.0115	0.0054	0.00258	0.654	0.349	0.0609	0.4263
DQA1_02:01_DQB1_03:03_DRB1_07:01	9955	1018	8937	0.127	0.0363	0.0313	0.253	0.14	0.0715	0.469219
DQA1_06:01_DQB1_03:01_DRB1_08:03	9955	1018	8937	0.0115	0.0054	0.00257	0.598	0.344	0.0818	0.505235
DQB1_06:09_DRB1_13:02	9917	1016	8901	0.05	0.00837	0.013	-0.516	0.306	0.0914	0.512289
DQB1_03:03_DRB1_07:01	9917	1016	8901	0.127	0.0354	0.0312	0.241	0.143	0.0927	0.512289
DQA1_01:03_DRB1_15:02	9950	1018	8932	0.0344	0.00491	0.00901	-0.595	0.364	0.102	0.5334
DQA1_01:02_DQB1_06:09_DRB1_13:02	9955	1018	8937	0.0494	0.00835	0.0128	-0.493	0.308	0.109	0.5334
DQA1_01:03_DQB1_06:01_DRB1_15:02	9955	1018	8937	0.0344	0.00491	0.00901	-0.568	0.359	0.114	0.5334
DQB1_06:01_DRB1_15:02	9917	1016	8901	0.0347	0.00492	0.0091	-0.571	0.365	0.118	0.5334
DQB1_03:02_DRB1_04:01	9917	1016	8901	0.184	0.0364	0.047	-0.226	0.147	0.125	0.5334
DQA1_01:03_DQB1_06:01	9927	1018	8909	0.0336	0.00491	0.00881	-0.563	0.369	0.127	0.5334
DQA1_03:01_DQB1_03:01	9927	1018	8909	0.214	0.0408	0.0548	-0.207	0.14	0.137	0.553269
DQA1_01:02_DQB1_06:09	9927	1018	8909	0.0465	0.00835	0.012	-0.45	0.313	0.15	0.583333
DQA1_03:01_DQB1_03:01_DRB1_04:01	9955	1018	8937	0.164	0.0305	0.0421	-0.221	0.159	0.165	0.595
DQA1_02:01_DQB1_02:01	9927	1018	8909	0.382	0.104	0.0945	0.125	0.0899	0.165	0.595
DQB1_02:01_DRB1_07:01	9917	1016	8901	0.38	0.105	0.094	0.123	0.0895	0.17	0.595
DQA1_02:01_DQB1_02:01_DRB1_07:01	9955	1018	8937	0.386	0.105	0.0955	0.115	0.0873	0.188	0.636774
DQB1_03:01_DRB1_04:01	9917	1016	8901	0.152	0.0276	0.0392	-0.207	0.163	0.204	0.669375
DQA1_03:01_DRB1_04:02	9950	1018	8932	0.039	0.0113	0.00957	0.3	0.254	0.238	0.735
DQB1_03:02_DRB1_04:02	9917	1016	8901	0.0373	0.0103	0.00921	0.327	0.277	0.238	0.735
DQA1_05:01_DRB1_11:02	9950	1018	8932	0.0131	0.0054	0.00302	0.444	0.4	0.266	0.79579
DQA1_01:01_DRB1_10:01	9950	1018	8932	0.0426	0.0133	0.0104	0.248	0.231	0.283	0.79579
DQA1_01:02_DQB1_06:04	9927	1018	8909	0.153	0.0403	0.0381	0.146	0.137	0.285	0.79579
DQB1_03:02_DRB1_04:05	9917	1016	8901	0.0228	0.00886	0.00534	0.328	0.309	0.288	0.79579
DQA1_03:01_DQB1_03:02_DRB1_04:05	9955	1018	8937	0.0231	0.00884	0.00543	0.3	0.302	0.321	0.801196
DQA1_03:01_DRB1_04:07	9950	1018	8932	0.0388	0.00639	0.0101	-0.321	0.326	0.325	0.801196
DQB1_03:03_DRB1_09:01	9917	1016	8901	0.0476	0.0113	0.012	-0.284	0.293	0.331	0.801196
DQB1_03:01_DRB1_04:07	9917	1016	8901	0.0379	0.00591	0.00989	-0.309	0.323	0.338	0.801196
DQA1_01:03_DQB1_06:03	9927	1018	8909	0.254	0.0599	0.0639	-0.111	0.116	0.341	0.801196
DQA1_03:01_DQB1_03:01_DRB1_04:07	9955	1018	8937	0.0378	0.00589	0.00985	-0.306	0.326	0.348	0.801196
DQA1_03:01_DQB1_03:02_DRB1_04:02	9955	1018	8937	0.0384	0.00982	0.00957	0.245	0.262	0.351	0.801196
DQA1_05:01_DQB1_03:01_DRB1_11:02	9955	1018	8937	0.0135	0.0054	0.00313	0.356	0.382	0.351	0.801196
DQA1_03:01_DRB1_04:05	9950	1018	8932	0.0304	0.0108	0.00722	0.239	0.267	0.37	0.804527
DQB1_03:01_DRB1_11:02	9917	1016	8901	0.0135	0.00541	0.00315	0.336	0.377	0.374	0.804527
DQA1_01:02_DQB1_06:04_DRB1_13:02	9955	1018	8937	0.156	0.0403	0.0389	0.109	0.134	0.414	0.804527
DQA1_03:01_DQB1_03:03	9927	1018	8909	0.0371	0.00835	0.00937	-0.269	0.332	0.417	0.804527
DQA1_01:01_DQB1_05:01_DRB1_10:01	9955	1018	8937	0.043	0.0133	0.0105	0.187	0.235	0.425	0.804527
DQA1_01:02_DQB1_05:02	9927	1018	8909	0.118	0.0349	0.0288	-0.121	0.156	0.438	0.804527
DQA1_04:01_DRB1_08:01	9950	1018	8932	0.0903	0.026	0.0222	0.133	0.172	0.44	0.804527
DQA1_01:01_DQB1_05:01_DRB1_01:02	9955	1018	8937	0.054	0.0118	0.0137	-0.2	0.26	0.441	0.804527
DQB1_06:03_DRB1_13:01	9917	1016	8901	0.251	0.06	0.0632	-0.0881	0.115	0.443	0.804527
DQB1_05:01_DRB1_01:02	9917	1016	8901	0.0536	0.0118	0.0136	-0.196	0.264	0.458	0.804527
DQA1_04:01_DQB1_04:02_DRB1_08:01	9955	1018	8937	0.091	0.026	0.0224	0.126	0.171	0.462	0.804527
DQB1_03:02_DRB1_04:03	9917	1016	8901	0.0188	0.00591	0.00455	0.267	0.363	0.462	0.804527
DQB1_05:01_DRB1_01:03	9917	1016	8901	0.0313	0.00689	0.00792	-0.258	0.351	0.463	0.804527
DQA1_05:01_DQB1_02:01	9927	1018	8909	0.454	0.109	0.114	-0.0666	0.092	0.469	0.804527
DQA1_03:01_DQB1_03:02_DRB1_04:03	9955	1018	8937	0.0193	0.00589	0.0047	0.245	0.355	0.49	0.804527
DQA1_01:01_DQB1_05:01	9927	1018	8909	0.461	0.107	0.116	-0.0611	0.0887	0.491	0.804527
DQA1_01:01_DQB1_05:01_DRB1_01:03	9955	1018	8937	0.0309	0.00688	0.00783	-0.245	0.357	0.492	0.804527
DQA1_01:03_DQB1_06:03_DRB1_13:01	9955	1018	8937	0.255	0.0629	0.0638	-0.0748	0.11	0.498	0.804527
DQB1_04:02_DRB1_08:01	9917	1016	8901	0.0901	0.0251	0.0222	0.116	0.177	0.51	0.804527
DQA1_05:01_DRB1_12:01	9950	1018	8932	0.0661	0.0187	0.0163	0.134	0.207	0.518	0.804527
DQA1_04:01_DQB1_04:02	9927	1018	8909	0.0979	0.0275	0.0241	0.11	0.171	0.523	0.804527
DQB1_05:03_DRB1_14:01	9917	1016	8901	0.125	0.0364	0.0306	0.0916	0.144	0.526	0.804527
DQA1_03:01_DRB1_04:04	9950	1018	8932	0.123	0.0275	0.031	0.0971	0.157	0.536	0.804527
DQA1_01:01_DRB1_01:03	9950	1018	8932	0.0297	0.00688	0.0075	-0.222	0.367	0.545	0.804527
DQB1_06:04_DRB1_13:02	9917	1016	8901	0.154	0.0394	0.0385	0.0827	0.14	0.554	0.804527
DQB1_05:01_DRB1_10:01	9917	1016	8901	0.0434	0.0128	0.0106	0.142	0.242	0.557	0.804527
DQA1_05:01_DQB1_03:01_DRB1_12:01	9955	1018	8937	0.0663	0.0187	0.0163	0.118	0.204	0.563	0.804527
DQA1_01:01_DQB1_05:03_DRB1_14:01	9955	1018	8937	0.126	0.0359	0.031	0.0819	0.143	0.567	0.804527
DQA1_05:01_DQB1_02:01_DRB1_03:01	9955	1018	8937	0.461	0.111	0.116	-0.0478	0.0889	0.591	0.816513
DQA1_01:01_DRB1_01:02	9950	1018	8932	0.0541	0.0128	0.0136	-0.136	0.253	0.591	0.816513
DQA1_01:01_DQB1_05:01_DRB1_01:01	9955	1018	8937	0.346	0.0786	0.0873	-0.047	0.0976	0.63	0.845317
DQB1_03:01_DRB1_12:01	9917	1016	8901	0.0639	0.0177	0.0158	0.0887	0.186	0.633	0.845317
DQA1_03:01_DQB1_03:03_DRB1_09:01	9955	1018	8937	0.0368	0.00884	0.00923	-0.149	0.315	0.636	0.845317
DQA1_01:01_DRB1_01:01	9950	1018	8932	0.348	0.0806	0.0877	-0.0376	0.0972	0.699	0.914639
DQA1_05:01_DRB1_03:01	9950	1018	8932	0.51	0.124	0.128	-0.0299	0.0821	0.715	0.914639
DQB1_05:01_DRB1_01:01	9917	1016	8901	0.338	0.0768	0.0853	-0.0363	0.101	0.718	0.914639
DQA1_01:01_DRB1_14:01	9950	1018	8932	0.117	0.0329	0.0289	0.0542	0.153	0.723	0.914639
DQA1_01:01_DQB1_05:03	9927	1018	8909	0.131	0.0378	0.0323	0.0469	0.145	0.747	0.922765
DQA1_05:01_DRB1_11:04	9950	1018	8932	0.141	0.0363	0.0351	-0.046	0.142	0.747	0.922765
DQA1_01:03_DRB1_13:01	9950	1018	8932	0.251	0.0639	0.0627	-0.0343	0.111	0.758	0.924716
DQA1_03:01_DQB1_03:02_DRB1_04:04	9955	1018	8937	0.147	0.0314	0.0373	-0.0441	0.149	0.768	0.924716
DQA1_03:01_DRB1_04:03	9950	1018	8932	0.0302	0.00786	0.0075	0.0817	0.286	0.775	0.924716
DQA1_05:01_DQB1_03:01_DRB1_11:03	9955	1018	8937	0.0273	0.00737	0.00677	-0.0824	0.317	0.795	0.932167
DQA1_05:01_DRB1_11:03	9950	1018	8932	0.0271	0.00737	0.00672	-0.0809	0.318	0.799	0.932167
DQA1_03:01_DQB1_03:02	9927	1018	8909	0.39	0.0879	0.0985	-0.0219	0.0971	0.821	0.940435
DQB1_03:01_DRB1_11:03	9917	1016	8901	0.027	0.00689	0.00674	-0.0725	0.325	0.824	0.940435
DQA1_03:01_DRB1_09:01	9950	1018	8932	0.0362	0.00933	0.00901	-0.053	0.299	0.859	0.969839
DQB1_03:01_DRB1_13:03	9917	1016	8901	0.0498	0.0108	0.0126	-0.0306	0.211	0.885	0.977812
DQB1_02:01_DRB1_03:01	9917	1016	8901	0.461	0.114	0.115	-0.0123	0.0878	0.888	0.977812
DQA1_05:01_DQB1_03:01_DRB1_13:03	9955	1018	8937	0.0508	0.0118	0.0128	-0.0306	0.229	0.894	0.977812
DQA1_05:01_DQB1_03:01_DRB1_11:04	9955	1018	8937	0.215	0.0594	0.053	0.0107	0.119	0.928	0.99225
DQA1_05:01_DRB1_13:03	9950	1018	8932	0.0507	0.0118	0.0128	-0.0177	0.232	0.939	0.99225
DQA1_01:02_DRB1_13:02	9950	1018	8932	0.206	0.0501	0.0518	0.00894	0.123	0.942	0.99225
DQA1_01:02_DQB1_05:02_DRB1_16:01	9955	1018	8937	0.102	0.03	0.0251	-0.0108	0.155	0.945	0.99225
DQA1_03:01_DRB1_04:08	9950	1018	8932	0.0125	0.00442	0.00297	0.0272	0.482	0.955	0.992822
DQA1_01:02_DRB1_16:01	9950	1018	8932	0.0993	0.029	0.0244	-0.000534	0.159	0.997	0.998
DQB1_05:02_DRB1_16:01	9917	1016	8901	0.0986	0.0295	0.0241	-0.000651	0.162	0.997	0.998
DQB1_03:01_DRB1_11:04	9917	1016	8901	0.151	0.0399	0.0376	0.000291	0.133	0.998	0.998
DQB1_03:02_DRB1_04:04	9917	1016	8901	0.147	0.0325	0.0372	-0.000283	0.147	0.998	0.998
DQA1_03:01_DRB1_07:01	9950	1018	8932	0.00121	0.000982	0.000224	2.22	0.917	0.0156
DQA1_01:02_DQB1_06:02_DRB1_08:06	9955	1018	8937	0.000402	0.000491	5.59e-05	3.12	1.5	0.0368
DQA1_01:02_DRB1_08:06	9950	1018	8932	0.000402	0.000491	5.6e-05	3.12	1.5	0.0368
DQB1_06:02_DRB1_08:06	9917	1016	8901	0.000403	0.000492	5.62e-05	3.12	1.5	0.0369
DQA1_04:01_DQB1_04:02_DRB1_15:01	9955	1018	8937	0.000402	0.000491	5.59e-05	3.2	1.53	0.037
DQA1_04:01_DRB1_15:01	9950	1018	8932	0.000402	0.000491	5.6e-05	3.2	1.53	0.037
DQB1_04:02_DRB1_15:01	9917	1016	8901	0.000403	0.000492	5.62e-05	3.19	1.53	0.0373
DQA1_01:01_DQB1_05:03_DRB1_11:01	9955	1018	8937	0.000402	0.000491	5.59e-05	2.65	1.42	0.0612
DQB1_05:03_DRB1_11:01	9917	1016	8901	0.000403	0.000492	5.62e-05	2.65	1.42	0.0621
DQA1_01:02_DRB1_16:02	9950	1018	8932	0.00925	0.00147	0.00241	-1.77	1.02	0.084
DQB1_05:02_DRB1_16:02	9917	1016	8901	0.00948	0.00148	0.00247	-1.73	1.01	0.0863
DQA1_01:02_DQB1_05:02_DRB1_16:02	9955	1018	8937	0.00984	0.00147	0.00257	-1.71	1.01	0.0888
DQA1_01:01_DRB1_11:01	9950	1018	8932	0.000603	0.000491	0.000112	2.08	1.23	0.0921
DQB1_02:01_DRB1_04:01	9917	1016	8901	0.000807	0.000492	0.000169	2.09	1.25	0.0948
DQA1_02:01_DQB1_02:01_DRB1_04:01	9955	1018	8937	0.000804	0.000491	0.000168	2.09	1.26	0.096
DQA1_02:01_DRB1_04:01	9950	1018	8932	0.000804	0.000491	0.000168	2.09	1.26	0.0961
DQA1_05:01_DQB1_03:02_DRB1_11:01	9955	1018	8937	0.000603	0.000491	0.000112	2.03	1.29	0.116
DQA1_05:01_DQB1_03:02	9927	1018	8909	0.000604	0.000491	0.000112	2.03	1.29	0.116
DQA1_05:01_DQB1_03:01_DRB1_13:01	9955	1018	8937	0.00121	0.000982	0.000224	1.36	0.894	0.128
DQA1_05:01_DRB1_13:01	9950	1018	8932	0.00121	0.000982	0.000224	1.36	0.894	0.129
DQB1_03:01_DRB1_13:01	9917	1016	8901	0.00121	0.000984	0.000225	1.36	0.894	0.129
DQA1_05:01_DRB1_01:03	9950	1018	8932	0.00844	0.00344	0.00196	0.752	0.498	0.131
DQA1_05:01_DQB1_03:01_DRB1_04:05	9955	1018	8937	0.000402	0.000491	5.59e-05	2.55	1.74	0.143
DQA1_05:01_DRB1_04:05	9950	1018	8932	0.000402	0.000491	5.6e-05	2.55	1.74	0.143
DQB1_03:01_DRB1_04:05	9917	1016	8901	0.000403	0.000492	5.62e-05	2.55	1.74	0.144
DQB1_03:01_DRB1_07:01	9917	1016	8901	0.00101	0.000492	0.000225	1.65	1.17	0.156
DQB1_03:02_DRB1_11:01	9917	1016	8901	0.000807	0.000492	0.000169	1.51	1.19	0.204
DQA1_01:02_DQB1_06:02_DRB1_15:03	9955	1018	8937	0.000804	0.000982	0.000112	1.38	1.09	0.207
DQB1_06:02_DRB1_15:03	9917	1016	8901	0.000807	0.000984	0.000112	1.38	1.09	0.207
DQA1_03:01_DQB1_03:02_DRB1_07:01	9955	1018	8937	0.001	0.000491	0.000224	1.45	1.17	0.215
DQA1_05:01_DQB1_03:01_DRB1_01:03	9955	1018	8937	0.00884	0.00344	0.00207	0.579	0.468	0.216
DQB1_03:01_DRB1_01:03	9917	1016	8901	0.00887	0.00344	0.00208	0.577	0.468	0.218
DQA1_04:01_DQB1_04:02_DRB1_08:02	9955	1018	8937	0.00201	0.000982	0.000448	1	0.821	0.223
DQB1_04:02_DRB1_08:02	9917	1016	8901	0.00202	0.000984	0.000449	0.996	0.821	0.225
DQA1_03:01_DQB1_03:04_DRB1_04:03	9955	1018	8937	0.00442	0.00196	0.00101	0.655	0.588	0.265
DQA1_01:02_DQB1_05:02_DRB1_15:01	9955	1018	8937	0.00964	0.00246	0.00241	-0.643	0.581	0.268
DQB1_03:04_DRB1_04:03	9917	1016	8901	0.00444	0.00197	0.00101	0.65	0.587	0.269
DQB1_05:02_DRB1_15:01	9917	1016	8901	0.00948	0.00295	0.0023	-0.645	0.596	0.279
DQA1_01:01_DRB1_14:04	9950	1018	8932	0.00523	0.00147	0.00129	-0.962	1.03	0.348
DQB1_05:03_DRB1_14:04	9917	1016	8901	0.00524	0.00148	0.00129	-0.973	1.04	0.348
DQA1_01:01_DQB1_05:03_DRB1_14:04	9955	1018	8937	0.00522	0.00147	0.00129	-0.961	1.03	0.349
DQA1_01:02_DRB1_15:03	9950	1018	8932	0.00141	0.000982	0.00028	0.742	0.801	0.354
DQA1_04:01_DRB1_08:02	9950	1018	8932	0.00261	0.000982	0.000616	0.72	0.793	0.364
DQB1_03:02_DRB1_07:01	9917	1016	8901	0.00121	0.000492	0.000281	1	1.13	0.376
DQA1_03:01_DQB1_02:01_DRB1_09:01	9955	1018	8937	0.00121	0.000491	0.00028	0.952	1.13	0.398
DQB1_02:01_DRB1_09:01	9917	1016	8901	0.00121	0.000492	0.000281	0.95	1.13	0.399
DQA1_01:02_DRB1_03:01	9950	1018	8932	0.00161	0.000491	0.000392	0.916	1.1	0.405
DQA1_03:01_DQB1_04:02_DRB1_04:04	9955	1018	8937	0.00703	0.000491	0.0019	-0.772	1.02	0.447
DQA1_01:02_DQB1_06:02_DRB1_03:01	9955	1018	8937	0.00201	0.000491	0.000504	0.766	1.08	0.479
DQA1_03:01_DQB1_04:02_DRB1_04:06	9955	1018	8937	0.00161	0.000982	0.000336	0.788	1.12	0.481
DQA1_03:01_DRB1_04:06	9950	1018	8932	0.00161	0.000982	0.000336	0.787	1.12	0.482
DQA1_01:02_DRB1_11:01	9950	1018	8932	0.00322	0.00196	0.000672	0.556	0.795	0.484
DQB1_04:02_DRB1_04:06	9917	1016	8901	0.00161	0.000984	0.000337	0.781	1.12	0.485
DQA1_03:01_DQB1_03:02_DRB1_08:01	9955	1018	8937	0.00161	0.000491	0.000392	0.754	1.1	0.492
DQA1_03:01_DRB1_08:01	9950	1018	8932	0.00161	0.000491	0.000392	0.754	1.1	0.492
DQB1_03:02_DRB1_08:01	9917	1016	8901	0.00161	0.000492	0.000393	0.748	1.1	0.495
DQB1_04:02_DRB1_04:04	9917	1016	8901	0.00645	0.000492	0.00174	-0.663	1.03	0.519
DQB1_03:04_DRB1_04:08	9917	1016	8901	0.00424	0.000984	0.00107	-0.639	1.05	0.541
DQA1_03:01_DQB1_03:04_DRB1_04:08	9955	1018	8937	0.00422	0.000982	0.00106	-0.634	1.05	0.544
DQA1_03:01_DQB1_03:01_DRB1_15:13	9955	1018	8937	0.00342	0.00147	0.000783	0.471	0.779	0.545
DQB1_03:02_DRB1_15:13	9917	1016	8901	0.00403	0.000984	0.00101	0.446	0.781	0.567
DQB1_03:01_DRB1_15:13	9917	1016	8901	0.00363	0.00148	0.000843	0.423	0.774	0.585
DQA1_01:02_DQB1_06:03	9927	1018	8909	0.00504	0.000491	0.00135	-0.529	1.04	0.611
DQB1_06:02_DRB1_03:01	9917	1016	8901	0.00182	0.000492	0.000449	0.465	0.919	0.613
DQA1_03:01_DRB1_15:13	9950	1018	8932	0.00683	0.00196	0.00168	0.275	0.602	0.647
DQA1_03:01_DQB1_03:02_DRB1_15:13	9955	1018	8937	0.00422	0.000982	0.00106	0.331	0.726	0.648
DQB1_03:01_DRB1_04:08	9917	1016	8901	0.00807	0.00344	0.00185	0.247	0.542	0.649
DQA1_03:01_DQB1_02:01_DRB1_04:05	9955	1018	8937	0.00703	0.00147	0.00179	-0.338	0.756	0.655
DQB1_02:01_DRB1_04:05	9917	1016	8901	0.00686	0.00148	0.00174	-0.332	0.757	0.661
DQB1_02:01_DRB1_15:13	9917	1016	8901	0.00363	0.000984	0.000899	0.323	0.775	0.677
DQA1_02:01_DRB1_15:13	9950	1018	8932	0.00422	0.000491	0.00112	-0.431	1.04	0.679
DQA1_03:01_DQB1_03:01_DRB1_04:08	9955	1018	8937	0.00824	0.00344	0.0019	0.21	0.541	0.698
DQA1_03:01_DQB1_04:02	9927	1018	8909	0.00846	0.00147	0.00219	-0.276	0.738	0.709
DQA1_03:01_DQB1_03:04	9927	1018	8909	0.00846	0.00246	0.00208	0.154	0.553	0.78
DQA1_01:10_DQB1_06:03	9927	1018	8909	0.00343	0.000982	0.000842	0.257	1.07	0.809
DQA1_01:10_DQB1_06:03_DRB1_13:01	9955	1018	8937	0.00362	0.000982	0.000895	0.232	1.04	0.824
DQA1_01:10_DRB1_13:01	9950	1018	8932	0.00362	0.000982	0.000896	0.229	1.04	0.825
DQB1_06:03_DRB1_15:01	9917	1016	8901	0.00444	0.000492	0.00118	-0.225	1.03	0.828
DQA1_01:02_DQB1_06:03_DRB1_15:01	9955	1018	8937	0.00442	0.000491	0.00117	-0.217	1.03	0.834
DQA1_03:01_DQB1_02:01	9927	1018	8909	0.00625	0.00196	0.00152	0.112	0.637	0.86
DQA1_02:01_DQB1_02:01_DRB1_15:13	9955	1018	8937	0.00301	0.000491	0.000783	-0.157	1.06	0.882
DQB1_03:01_DRB1_13:05	9917	1016	8901	0.00787	0.00246	0.00191	-0.0643	0.761	0.933
DQA1_04:01_DRB1_16:01	9950	1018	8932	0.000201	0.000491	0	15.6	197	0.937
DQA1_01:02_DQB1_06:04_DRB1_11:01	9955	1018	8937	0.000201	0.000491	0	15.2	197	0.938
DQB1_06:04_DRB1_11:01	9917	1016	8901	0.000202	0.000492	0	15.2	197	0.938
DQA1_03:01_DQB1_03:01_DRB1_07:01	9955	1018	8937	0.000201	0.000491	0	14.5	197	0.941
DQA1_05:01_DRB1_13:05	9950	1018	8932	0.00764	0.00246	0.00185	-0.0565	0.764	0.941
DQA1_05:01_DQB1_03:01_DRB1_13:05	9955	1018	8937	0.00763	0.00246	0.00185	-0.0545	0.764	0.943
DQA1_05:01_DRB1_08:04	9950	1018	8932	0.00201	0	0.00056	-11	163	0.946
DQA1_01:03_DQB1_06:03_DRB1_03:01	9955	1018	8937	0.000201	0.000491	0	13.1	197	0.947
DQA1_01:03_DRB1_03:01	9950	1018	8932	0.000201	0.000491	0	13.1	197	0.947
DQB1_06:03_DRB1_07:01	9917	1016	8901	0.000202	0.000492	0	13.1	197	0.947
DQA1_01:03_DQB1_05:01_DRB1_13:01	9955	1018	8937	0.000201	0.000491	0	13	197	0.948
DQA1_01:03_DQB1_05:01	9927	1018	8909	0.000201	0.000491	0	13	197	0.948
DQB1_05:01_DRB1_13:01	9917	1016	8901	0.000202	0.000492	0	13	197	0.948
DQA1_01:02_DQB1_05:01_DRB1_13:02	9955	1018	8937	0.00181	0.000491	0.000448	-10.8	171	0.95
DQA1_02:01_DRB1_07:10N	9950	1018	8932	0.00402	0	0.00112	-12.2	194	0.95
DQA1_02:01_DQB1_03:03_DRB1_07:10N	9955	1018	8937	0.00161	0	0.000448	-11.3	197	0.954
DQA1_02:01_DQB1_03:03_DRB1_15:13	9955	1018	8937	0.00161	0	0.000448	-10.6	184	0.954
DQA1_01:03_DQB1_05:03	9927	1018	8909	0.000604	0	0.000168	-10.4	181	0.954
DQB1_03:03_DRB1_07:10N	9917	1016	8901	0.00161	0	0.000449	-11.3	197	0.954
DQA1_05:01_DQB1_03:01_DRB1_11:169N	9955	1018	8937	0.00141	0	0.000392	-11	199	0.956
DQA1_05:01_DQB1_05:01_DRB1_01:01	9955	1018	8937	0.000603	0	0.000168	-10.2	186	0.956
DQA1_05:01_DQB1_05:01	9927	1018	8909	0.000604	0	0.000168	-10.2	186	0.956
DQA1_05:01_DRB1_11:169N	9950	1018	8932	0.00141	0	0.000392	-11	199	0.956
DQB1_03:01_DRB1_11:169N	9917	1016	8901	0.00141	0	0.000393	-11	199	0.956
DQB1_05:02_DRB1_11:01	9917	1016	8901	0.00222	0.000984	0.000506	-0.0602	1.08	0.956
DQA1_01:01_DQB1_05:03_DRB1_11:03	9955	1018	8937	0.000201	0	5.59e-05	-10.5	197	0.957
DQA1_03:01_DQB1_03:03_DRB1_13:01	9955	1018	8937	0.000603	0	0.000168	-9.73	180	0.957
DQA1_03:01_DQB1_03:05_DRB1_04:03	9955	1018	8937	0.00643	0	0.00179	-12.5	233	0.957
DQA1_05:01_DQB1_03:01_DRB1_14:01	9955	1018	8937	0.00141	0	0.000392	-10.2	188	0.957
DQA1_01:01_DQB1_06:02	9927	1018	8909	0.000604	0	0.000168	-10	187	0.957
DQA1_01:01_DRB1_11:03	9950	1018	8932	0.000201	0	5.6e-05	-10.5	197	0.957
DQA1_03:01_DRB1_13:01	9950	1018	8932	0.000603	0	0.000168	-9.73	180	0.957
DQB1_03:01_DRB1_14:01	9917	1016	8901	0.00141	0	0.000393	-10.2	188	0.957
DQB1_03:03_DRB1_13:01	9917	1016	8901	0.000605	0	0.000169	-9.73	180	0.957
DQB1_03:03_DRB1_15:13	9917	1016	8901	0.00141	0	0.000393	-10.6	196	0.957
DQB1_05:01_DRB1_13:02	9917	1016	8901	0.00161	0.000492	0.000393	-10.2	189	0.957
DQB1_05:03_DRB1_11:03	9917	1016	8901	0.000202	0	5.62e-05	-10.5	197	0.957
DQA1_03:01_DQB1_03:05	9927	1018	8909	0.00604	0	0.00168	-12.8	245	0.958
DQB1_03:01_DRB1_03:01	9917	1016	8901	0.00141	0.000492	0.000337	-10.9	209	0.958
DQA1_01:03_DQB1_06:03_DRB1_04:01	9955	1018	8937	0.000201	0	5.59e-05	-10.1	197	0.959
DQA1_02:01_DQB1_02:01_DRB1_07:10N	9955	1018	8937	0.00261	0	0.000727	-12.1	233	0.959
DQA1_02:01_DQB1_03:01	9927	1018	8909	0.000604	0	0.000168	-9.15	179	0.959
DQA1_01:03_DRB1_04:01	9950	1018	8932	0.000201	0	5.6e-05	-10.1	197	0.959
DQA1_03:01_DRB1_13:02	9950	1018	8932	0.00101	0	0.00028	-11.8	229	0.959
DQB1_02:01_DRB1_13:03	9917	1016	8901	0.000202	0	5.62e-05	-10	197	0.959
DQB1_03:01_DRB1_08:04	9917	1016	8901	0.00262	0	0.00073	-11.7	231	0.959
DQB1_06:03_DRB1_04:01	9917	1016	8901	0.000202	0	5.62e-05	-10.1	197	0.959
DQA1_01:02_DQB1_05:01_DRB1_15:01	9955	1018	8937	0.001	0	0.00028	-11.4	228	0.96
DQA1_01:02_DQB1_05:02_DRB1_11:01	9955	1018	8937	0.00221	0.000982	0.000504	-0.0535	1.08	0.96
DQA1_01:03_DQB1_06:03_DRB1_11:04	9955	1018	8937	0.00663	0.000982	0.00173	-12.6	249	0.96
DQA1_02:01_DQB1_02:01_DRB1_13:03	9955	1018	8937	0.000201	0	5.59e-05	-10	197	0.96
DQA1_04:01_DQB1_04:02_DRB1_08:04	9955	1018	8937	0.00623	0.000982	0.00162	-12.9	257	0.96
DQA1_05:01_DQB1_02:01_DRB1_11:04	9955	1018	8937	0.000201	0	5.59e-05	-9.76	197	0.96
DQA1_05:01_DQB1_03:01_DRB1_16:01	9955	1018	8937	0.000201	0	5.59e-05	-9.96	197	0.96
DQA1_01:02_DQB1_05:01	9927	1018	8909	0.00282	0.000982	0.000673	-12.1	244	0.96
DQA1_01:03_DRB1_11:04	9950	1018	8932	0.00663	0.000982	0.00174	-12.6	249	0.96
DQA1_02:01_DRB1_13:03	9950	1018	8932	0.000201	0	5.6e-05	-10	197	0.96
DQA1_04:01_DRB1_08:04	9950	1018	8932	0.00623	0.000982	0.00162	-13	260	0.96
DQA1_05:01_DRB1_14:01	9950	1018	8932	0.00121	0	0.000336	-10.7	212	0.96
DQB1_02:01_DRB1_11:04	9917	1016	8901	0.000202	0	5.62e-05	-9.77	197	0.96
DQB1_03:01_DRB1_16:01	9917	1016	8901	0.000202	0	5.62e-05	-9.98	197	0.96
DQB1_03:05_DRB1_04:03	9917	1016	8901	0.00565	0	0.00157	-12.9	257	0.96
DQB1_06:03_DRB1_11:04	9917	1016	8901	0.00666	0.000984	0.00174	-12.6	249	0.96
DQA1_01:01_DQB1_05:03_DRB1_13:02	9955	1018	8937	0.000201	0	5.59e-05	-9.53	197	0.961
DQA1_02:01_DQB1_03:02_DRB1_07:01	9955	1018	8937	0.000201	0	5.59e-05	-9.67	197	0.961
DQA1_05:01_DQB1_03:01_DRB1_08:04	9955	1018	8937	0.00241	0	0.000671	-11.7	239	0.961
DQA1_02:01_DQB1_03:02	9927	1018	8909	0.000201	0	5.61e-05	-9.67	197	0.961
DQA1_01:01_DRB1_13:02	9950	1018	8932	0.000201	0	5.6e-05	-9.53	197	0.961
DQA1_05:01_DRB1_13:02	9950	1018	8932	0.00101	0	0.00028	-11.2	231	0.961
DQB1_02:01_DRB1_07:10N	9917	1016	8901	0.00242	0	0.000674	-12.3	250	0.961
DQB1_04:02_DRB1_08:04	9917	1016	8901	0.00605	0.000984	0.00157	-13	264	0.961
DQB1_05:03_DRB1_13:02	9917	1016	8901	0.000202	0	5.62e-05	-9.53	197	0.961
DQB1_06:02_DRB1_04:08	9917	1016	8901	0.000202	0	5.62e-05	-9.52	197	0.961
DQA1_01:01_DQB1_05:03_DRB1_13:01	9955	1018	8937	0.000201	0	5.59e-05	-9.33	197	0.962
DQA1_01:02_DQB1_05:01_DRB1_16:01	9955	1018	8937	0.000201	0	5.59e-05	-9.37	197	0.962
DQA1_01:03_DQB1_05:03_DRB1_15:02	9955	1018	8937	0.000402	0	0.000112	-10.8	229	0.962
DQA1_02:01_DQB1_03:01_DRB1_07:01	9955	1018	8937	0.001	0	0.00028	-10.1	213	0.962
DQA1_03:01_DQB1_03:02_DRB1_03:01	9955	1018	8937	0.000201	0	5.59e-05	-9.47	197	0.962
DQA1_03:01_DQB1_03:03_DRB1_04:01	9955	1018	8937	0.000201	0	5.59e-05	-9.34	197	0.962
DQA1_03:01_DQB1_03:04_DRB1_04:01	9955	1018	8937	0.000201	0	5.59e-05	-9.3	197	0.962
DQA1_03:01_DQB1_06:09_DRB1_13:02	9955	1018	8937	0.000402	0	0.000112	-10.7	225	0.962
DQA1_04:01_DQB1_04:02_DRB1_03:02	9955	1018	8937	0.000201	0	5.59e-05	-9.35	197	0.962
DQA1_05:01_DQB1_03:01_DRB1_03:01	9955	1018	8937	0.00121	0.000491	0.00028	-11	231	0.962
DQA1_05:01_DQB1_03:01_DRB1_14:02	9955	1018	8937	0.000201	0	5.59e-05	-9.49	197	0.962
DQA1_03:01_DQB1_05:01	9927	1018	8909	0.000201	0	5.61e-05	-9.49	197	0.962
DQA1_01:01_DRB1_13:01	9950	1018	8932	0.000201	0	5.6e-05	-9.33	197	0.962
DQA1_03:01_DRB1_03:01	9950	1018	8932	0.000201	0	5.6e-05	-9.47	197	0.962
DQA1_03:01_DRB1_11:03	9950	1018	8932	0.000402	0	0.000112	-10.6	226	0.962
DQA1_04:01_DRB1_03:02	9950	1018	8932	0.000201	0	5.6e-05	-9.35	197	0.962
DQA1_05:01_DRB1_14:02	9950	1018	8932	0.000201	0	5.6e-05	-9.49	197	0.962
DQB1_03:01_DRB1_14:02	9917	1016	8901	0.000202	0	5.62e-05	-9.5	197	0.962
DQB1_03:02_DRB1_03:01	9917	1016	8901	0.000202	0	5.62e-05	-9.46	197	0.962
DQB1_03:03_DRB1_04:01	9917	1016	8901	0.000202	0	5.62e-05	-9.34	197	0.962
DQB1_03:04_DRB1_04:01	9917	1016	8901	0.000202	0	5.62e-05	-9.31	197	0.962
DQB1_04:02_DRB1_03:02	9917	1016	8901	0.000202	0	5.62e-05	-9.34	197	0.962
DQB1_05:01_DRB1_16:01	9917	1016	8901	0.000202	0	5.62e-05	-9.37	197	0.962
DQB1_05:03_DRB1_15:02	9917	1016	8901	0.000403	0	0.000112	-10.8	229	0.962
DQA1_01:01_DQB1_06:02_DRB1_14:01	9955	1018	8937	0.000201	0	5.59e-05	-9.08	197	0.963
DQA1_01:02_DQB1_06:02_DRB1_11:02	9955	1018	8937	0.000201	0	5.59e-05	-9.2	197	0.963
DQA1_02:01_DQB1_02:01_DRB1_04:04	9955	1018	8937	0.000402	0	0.000112	-10.7	229	0.963
DQA1_03:01_DQB1_03:02_DRB1_11:01	9955	1018	8937	0.000201	0	5.59e-05	-9.17	197	0.963
DQA1_03:01_DQB1_03:02_DRB1_13:02	9955	1018	8937	0.000804	0	0.000224	-11.9	256	0.963
DQA1_04:01_DQB1_04:02_DRB1_08:11	9955	1018	8937	0.000201	0	5.59e-05	-9.2	197	0.963
DQA1_04:01_DQB1_04:02_DRB1_15:02	9955	1018	8937	0.000201	0	5.59e-05	-9.13	197	0.963
DQA1_05:01_DQB1_02:01_DRB1_12:01	9955	1018	8937	0.000201	0	5.59e-05	-9.24	197	0.963
DQA1_06:01_DQB1_03:01_DRB1_15:01	9955	1018	8937	0.000201	0	5.59e-05	-9.22	197	0.963
DQA1_04:01_DQB1_03:01	9927	1018	8909	0.00101	0	0.000281	-10.9	233	0.963
DQA1_01:02_DRB1_11:02	9950	1018	8932	0.000201	0	5.6e-05	-9.2	197	0.963
DQA1_02:01_DRB1_04:04	9950	1018	8932	0.000402	0	0.000112	-10.7	229	0.963
DQA1_03:01_DRB1_11:01	9950	1018	8932	0.000201	0	5.6e-05	-9.16	197	0.963
DQA1_04:01_DRB1_08:11	9950	1018	8932	0.000201	0	5.6e-05	-9.2	197	0.963
DQA1_04:01_DRB1_15:02	9950	1018	8932	0.000201	0	5.6e-05	-9.13	197	0.963
DQA1_06:01_DRB1_15:01	9950	1018	8932	0.000201	0	5.6e-05	-9.22	197	0.963
DQB1_02:01_DRB1_04:04	9917	1016	8901	0.000403	0	0.000112	-10.7	229	0.963
DQB1_02:01_DRB1_12:01	9917	1016	8901	0.000202	0	5.62e-05	-9.23	197	0.963
DQB1_03:01_DRB1_15:01	9917	1016	8901	0.000202	0	5.62e-05	-9.22	197	0.963
DQB1_03:02_DRB1_13:02	9917	1016	8901	0.000807	0	0.000225	-11.7	253	0.963
DQB1_04:02_DRB1_08:11	9917	1016	8901	0.000202	0	5.62e-05	-9.21	197	0.963
DQB1_04:02_DRB1_15:02	9917	1016	8901	0.000202	0	5.62e-05	-9.13	197	0.963
DQB1_06:02_DRB1_11:02	9917	1016	8901	0.000202	0	5.62e-05	-9.2	197	0.963
DQB1_06:02_DRB1_14:01	9917	1016	8901	0.000403	0.000492	5.62e-05	-9.08	197	0.963
DQA1_01:02_DQB1_06:02_DRB1_11:01	9955	1018	8937	0.000402	0	0.000112	-10	224	0.964
DQA1_01:07Q_DQB1_05:03_DRB1_14:01	9955	1018	8937	0.00121	0.000491	0.00028	-10.7	234	0.964
DQA1_03:01_DQB1_05:01_DRB1_01:02	9955	1018	8937	0.000201	0	5.59e-05	-8.91	197	0.964
DQA1_04:01_DQB1_03:01_DRB1_08:04	9955	1018	8937	0.000201	0	5.59e-05	-8.91	197	0.964
DQA1_05:01_DQB1_02:01_DRB1_13:02	9955	1018	8937	0.000402	0	0.000112	-10.3	230	0.964
DQA1_01:07Q_DQB1_05:03	9927	1018	8909	0.00121	0.000491	0.000281	-10.7	234	0.964
DQA1_03:01_DQB1_05:03	9927	1018	8909	0.000201	0	5.61e-05	-8.91	197	0.964
DQA1_03:01_DQB1_06:09	9927	1018	8909	0.000201	0	5.61e-05	-8.99	197	0.964
DQA1_01:07Q_DRB1_14:01	9950	1018	8932	0.00121	0.000491	0.00028	-10.7	234	0.964
DQA1_03:01_DRB1_01:02	9950	1018	8932	0.000201	0	5.6e-05	-8.91	197	0.964
DQB1_02:01_DRB1_13:02	9917	1016	8901	0.000403	0	0.000112	-10.3	230	0.964
DQA1_01:01_DQB1_05:03_DRB1_03:01	9955	1018	8937	0.000201	0	5.59e-05	-8.56	197	0.965
DQA1_01:01_DQB1_05:03_DRB1_14:07	9955	1018	8937	0.000804	0	0.000224	-10.8	243	0.965
DQA1_01:01_DQB1_06:02_DRB1_01:01	9955	1018	8937	0.000402	0	0.000112	-9.98	229	0.965
DQA1_01:02_DQB1_03:01_DRB1_11:03	9955	1018	8937	0.000201	0	5.59e-05	-8.63	197	0.965
DQA1_01:02_DQB1_06:04_DRB1_11:04	9955	1018	8937	0.000201	0	5.59e-05	-8.52	197	0.965
DQA1_03:01_DQB1_03:02_DRB1_04:81N	9955	1018	8937	0.000804	0	0.000224	-10.8	248	0.965
DQA1_04:01_DQB1_03:01_DRB1_08:01	9955	1018	8937	0.000201	0	5.59e-05	-8.7	197	0.965
DQA1_01:01_DQB1_05:02	9927	1018	8909	0.000201	0	5.61e-05	-8.52	197	0.965
DQA1_01:02_DQB1_03:01	9927	1018	8909	0.000201	0	5.61e-05	-8.63	197	0.965
DQA1_01:01_DRB1_14:07	9950	1018	8932	0.000804	0	0.000224	-10.8	243	0.965
DQA1_01:02_DRB1_11:03	9950	1018	8932	0.000201	0	5.6e-05	-8.63	197	0.965
DQA1_01:02_DRB1_11:04	9950	1018	8932	0.000201	0	5.6e-05	-8.53	197	0.965
DQA1_03:01_DRB1_04:81N	9950	1018	8932	0.000804	0	0.000224	-10.8	248	0.965
DQB1_03:01_DRB1_08:01	9917	1016	8901	0.000202	0	5.62e-05	-8.7	197	0.965
DQB1_03:02_DRB1_04:81N	9917	1016	8901	0.000807	0	0.000225	-10.8	248	0.965
DQB1_05:03_DRB1_03:01	9917	1016	8901	0.000202	0	5.62e-05	-8.55	197	0.965
DQB1_05:03_DRB1_13:01	9917	1016	8901	0.000403	0	0.000112	-9.85	224	0.965
DQB1_05:03_DRB1_14:07	9917	1016	8901	0.000807	0	0.000225	-10.8	243	0.965
DQB1_06:02_DRB1_01:01	9917	1016	8901	0.000403	0	0.000112	-9.98	229	0.965
DQB1_06:04_DRB1_11:04	9917	1016	8901	0.000202	0	5.62e-05	-8.53	197	0.965
DQA1_01:01_DQB1_03:01_DRB1_01:01	9955	1018	8937	0.000804	0	0.000224	-11.3	264	0.966
DQA1_01:01_DQB1_05:02_DRB1_01:01	9955	1018	8937	0.000201	0	5.59e-05	-8.51	197	0.966
DQA1_03:01_DQB1_03:02_DRB1_04:07	9955	1018	8937	0.001	0.000491	0.000224	-10.8	255	0.966
DQA1_05:01_DQB1_03:01_DRB1_16:02	9955	1018	8937	0.000201	0	5.59e-05	-8.37	197	0.966
DQA1_05:01_DQB1_06:02_DRB1_15:01	9955	1018	8937	0.000402	0	0.000112	-9.68	226	0.966
DQA1_01:01_DQB1_03:01	9927	1018	8909	0.000806	0	0.000224	-11.3	264	0.966
DQA1_05:01_DQB1_06:02	9927	1018	8909	0.000403	0	0.000112	-9.69	226	0.966
DQA1_05:01_DRB1_01:01	9950	1018	8932	0.000804	0	0.000224	-10.9	258	0.966
DQA1_05:01_DRB1_15:01	9950	1018	8932	0.000603	0.000491	0.000112	-9.68	226	0.966
DQA1_05:01_DRB1_16:02	9950	1018	8932	0.000201	0	5.6e-05	-8.37	197	0.966
DQB1_03:01_DRB1_01:01	9917	1016	8901	0.000807	0	0.000225	-10.1	235	0.966
DQB1_03:01_DRB1_16:02	9917	1016	8901	0.000202	0	5.62e-05	-8.38	197	0.966
DQB1_03:02_DRB1_04:07	9917	1016	8901	0.00101	0.000492	0.000225	-10.8	255	0.966
DQB1_05:01_DRB1_15:01	9917	1016	8901	0.000807	0	0.000225	-11	260	0.966
DQB1_05:02_DRB1_01:01	9917	1016	8901	0.000202	0	5.62e-05	-8.51	197	0.966
DQB1_06:02_DRB1_11:01	9917	1016	8901	0.000202	0	5.62e-05	-8.29	197	0.966
DQA1_01:02_DQB1_06:03_DRB1_15:03	9955	1018	8937	0.000804	0	0.000224	-9.67	233	0.967
DQA1_01:03_DQB1_05:03_DRB1_13:01	9955	1018	8937	0.000201	0	5.59e-05	-8.11	197	0.967
DQA1_01:03_DQB1_06:03_DRB1_13:10	9955	1018	8937	0.000201	0	5.59e-05	-8.15	197	0.967
DQA1_03:01_DQB1_03:02_DRB1_09:01	9955	1018	8937	0.000201	0	5.59e-05	-8.03	197	0.967
DQA1_04:01_DQB1_03:01_DRB1_08:02	9955	1018	8937	0.000804	0	0.000224	-9.71	237	0.967
DQA1_01:03_DRB1_13:10	9950	1018	8932	0.000201	0	5.6e-05	-8.15	197	0.967
DQB1_03:01_DRB1_08:02	9917	1016	8901	0.000807	0	0.000225	-9.7	237	0.967
DQB1_03:02_DRB1_09:01	9917	1016	8901	0.000202	0	5.62e-05	-8.03	197	0.967
DQB1_06:03_DRB1_13:10	9917	1016	8901	0.000202	0	5.62e-05	-8.14	197	0.967
DQB1_06:03_DRB1_15:03	9917	1016	8901	0.000807	0	0.000225	-9.68	233	0.967
DQA1_01:01_DQB1_05:01_DRB1_01:33N	9955	1018	8937	0.000201	0	5.59e-05	-7.93	197	0.968
DQA1_01:01_DQB1_05:01_DRB1_03:01	9955	1018	8937	0.000201	0	5.59e-05	-7.87	197	0.968
DQA1_01:03_DQB1_06:03_DRB1_13:113N	9955	1018	8937	0.000201	0	5.59e-05	-7.99	197	0.968
DQA1_01:03_DQB1_06:03_DRB1_14:01	9955	1018	8937	0.000402	0	0.000112	-9.02	228	0.968
DQA1_03:01_DQB1_02:01_DRB1_11:03	9955	1018	8937	0.000603	0	0.000168	-10.6	264	0.968
DQA1_03:01_DQB1_03:02_DRB1_04:08	9955	1018	8937	0.000402	0	0.000112	-9.09	228	0.968
DQA1_05:01_DQB1_03:01_DRB1_13:02	9955	1018	8937	0.000402	0	0.000112	-9.17	228	0.968
DQA1_01:01_DRB1_01:33N	9950	1018	8932	0.000201	0	5.6e-05	-7.93	197	0.968
DQA1_01:01_DRB1_03:01	9950	1018	8932	0.000201	0	5.6e-05	-7.87	197	0.968
DQA1_01:03_DRB1_13:113N	9950	1018	8932	0.000201	0	5.6e-05	-7.99	197	0.968
DQA1_01:03_DRB1_14:01	9950	1018	8932	0.000402	0	0.000112	-9.02	228	0.968
DQB1_03:01_DRB1_13:02	9917	1016	8901	0.000403	0	0.000112	-9.18	228	0.968
DQB1_03:02_DRB1_04:08	9917	1016	8901	0.000403	0	0.000112	-9.09	228	0.968
DQB1_05:01_DRB1_01:33N	9917	1016	8901	0.000202	0	5.62e-05	-7.93	197	0.968
DQB1_05:01_DRB1_03:01	9917	1016	8901	0.000202	0	5.62e-05	-7.87	197	0.968
DQB1_06:03_DRB1_13:113N	9917	1016	8901	0.000202	0	5.62e-05	-7.98	197	0.968
DQB1_06:03_DRB1_14:01	9917	1016	8901	0.000403	0	0.000112	-9.02	228	0.968
DQA1_01:03_DQB1_06:02_DRB1_13:01	9955	1018	8937	0.000201	0	5.59e-05	-7.65	197	0.969
DQA1_01:03_DQB1_02:01	9927	1018	8909	0.000201	0	5.61e-05	-7.53	197	0.969
DQA1_01:03_DQB1_06:02	9927	1018	8909	0.000201	0	5.61e-05	-7.65	197	0.969
DQB1_06:02_DRB1_13:01	9917	1016	8901	0.000202	0	5.62e-05	-7.64	197	0.969
DQA1_01:03_DQB1_02:01_DRB1_13:01	9955	1018	8937	0.000201	0	5.59e-05	-7.53	197	0.97
DQA1_02:01_DQB1_02:01_DRB1_01:01	9955	1018	8937	0.000402	0	0.000112	-3.68	98.5	0.97
DQA1_05:01_DQB1_06:01_DRB1_15:02	9955	1018	8937	0.000201	0	5.59e-05	-7.45	197	0.97
DQA1_05:01_DQB1_06:01	9927	1018	8909	0.000201	0	5.61e-05	-7.46	197	0.97
DQA1_05:01_DRB1_15:02	9950	1018	8932	0.000201	0	5.6e-05	-7.46	197	0.97
DQB1_02:01_DRB1_13:01	9917	1016	8901	0.000202	0	5.62e-05	-7.53	197	0.97
DQA1_01:03_DQB1_06:03_DRB1_11:01	9955	1018	8937	0.000201	0	5.59e-05	-7.19	197	0.971
DQA1_01:03_DRB1_11:01	9950	1018	8932	0.000201	0	5.6e-05	-7.19	197	0.971
DQB1_06:03_DRB1_11:01	9917	1016	8901	0.000202	0	5.62e-05	-7.19	197	0.971

## Sheet: iRBD amino acid analysis
Supplementary Table 3: HLA amino acid analysis in iRBD
Rare amino acid changes below 1% frequency were excluded
Gene	Amino Acid	Total	Ncases	Ncontrols	MAF	MAF Case	MAF Control	Beta	StdErr	P	P-adjust (FDR)
HLA-DQA1	56DEL	10403	1066	9337	0.416	0.462	0.41	0.226	0.0551	4.1e-05	0.014678
HLA-DQA1	76L	10403	1066	9337	0.416	0.462	0.41	0.226	0.0551	4.1e-05	0.014678
HLA-DRB1	70D	9392	942	8450	0.45	0.505	0.444	0.231	0.0588	8.76e-05	0.0209072
HLA-DRB1	70Q	9392	942	8450	0.497	0.44	0.503	-0.212	0.0594	0.000365	0.0441211
HLA-DRB1	71R	9392	942	8450	0.501	0.545	0.496	0.188	0.0588	0.00135	0.0441211
HLA-DQB1	53Ref	10254	1052	9202	0.42	0.394	0.423	-0.177	0.0567	0.00182	0.0441211
HLA-DQB1	53L	10254	1052	9202	0.58	0.606	0.577	0.177	0.0567	0.00182	0.0441211
HLA-DQB1	84Q	10254	1052	9202	0.58	0.606	0.577	0.177	0.0567	0.00182	0.0441211
HLA-DQB1	85L	10254	1052	9202	0.58	0.606	0.577	0.177	0.0567	0.00182	0.0441211
HLA-DQB1	86E	10254	1052	9202	0.58	0.606	0.577	0.177	0.0567	0.00182	0.0441211
HLA-DQB1	87L	10254	1052	9202	0.58	0.606	0.577	0.177	0.0567	0.00182	0.0441211
HLA-DQB1	89T	10254	1052	9202	0.58	0.606	0.577	0.177	0.0567	0.00182	0.0441211
HLA-DQB1	90T	10254	1052	9202	0.58	0.606	0.577	0.177	0.0567	0.00182	0.0441211
HLA-DQA1	11Ref	10403	1066	9337	0.418	0.395	0.42	-0.172	0.0565	0.00228	0.0441211
HLA-DQA1	18Ref	10403	1066	9337	0.418	0.395	0.42	-0.172	0.0565	0.00228	0.0441211
HLA-DQA1	18S	10403	1066	9337	0.582	0.605	0.58	0.172	0.0565	0.00228	0.0441211
HLA-DQA1	45Ref	10403	1066	9337	0.418	0.395	0.42	-0.172	0.0565	0.00228	0.0441211
HLA-DQA1	45V	10403	1066	9337	0.582	0.605	0.58	0.172	0.0565	0.00228	0.0441211
HLA-DQA1	47Ref	10403	1066	9337	0.418	0.395	0.42	-0.172	0.0565	0.00228	0.0441211
HLA-DQA1	48Ref	10403	1066	9337	0.418	0.395	0.42	-0.172	0.0565	0.00228	0.0441211
HLA-DQA1	48L	10403	1066	9337	0.582	0.605	0.58	0.172	0.0565	0.00228	0.0441211
HLA-DQA1	50Ref	10403	1066	9337	0.418	0.395	0.42	-0.172	0.0565	0.00228	0.0441211
HLA-DQA1	52Ref	10403	1066	9337	0.418	0.395	0.42	-0.172	0.0565	0.00228	0.0441211
HLA-DQA1	53Ref	10403	1066	9337	0.418	0.395	0.42	-0.172	0.0565	0.00228	0.0441211
HLA-DQA1	55Ref	10403	1066	9337	0.418	0.395	0.42	-0.172	0.0565	0.00228	0.0441211
HLA-DQA1	55R	10403	1066	9337	0.582	0.605	0.58	0.172	0.0565	0.00228	0.0441211
HLA-DQA1	56Ref	10403	1066	9337	0.418	0.395	0.42	-0.172	0.0565	0.00228	0.0441211
HLA-DQA1	61Ref	10403	1066	9337	0.418	0.395	0.42	-0.172	0.0565	0.00228	0.0441211
HLA-DQA1	61F	10403	1066	9337	0.582	0.605	0.58	0.172	0.0565	0.00228	0.0441211
HLA-DQA1	64Ref	10403	1066	9337	0.418	0.395	0.42	-0.172	0.0565	0.00228	0.0441211
HLA-DQA1	64T	10403	1066	9337	0.582	0.605	0.58	0.172	0.0565	0.00228	0.0441211
HLA-DQA1	66Ref	10403	1066	9337	0.418	0.395	0.42	-0.172	0.0565	0.00228	0.0441211
HLA-DQA1	66I	10403	1066	9337	0.582	0.605	0.58	0.172	0.0565	0.00228	0.0441211
HLA-DQA1	69Ref	10403	1066	9337	0.418	0.395	0.42	-0.172	0.0565	0.00228	0.0441211
HLA-DQA1	76Ref	10403	1066	9337	0.418	0.395	0.42	-0.172	0.0565	0.00228	0.0441211
HLA-DQA1	80Ref	10403	1066	9337	0.418	0.395	0.42	-0.172	0.0565	0.00228	0.0441211
HLA-DQA1	80S	10403	1066	9337	0.582	0.605	0.58	0.172	0.0565	0.00228	0.0441211
HLA-B	97W	9952	996	8956	0.0373	0.0311	0.038	-0.564	0.187	0.00252	0.0474821
HLA-DRB1	37Ref	9392	942	8450	0.28	0.256	0.283	-0.201	0.0667	0.00265	0.0486513
HLA-DRB1	71A	9392	942	8450	0.146	0.125	0.149	-0.267	0.0904	0.0031	0.0537
HLA-DQB1	70Ref	10254	1052	9202	0.33	0.305	0.332	-0.178	0.0603	0.00315	0.0537
HLA-DQB1	86Ref	10254	1052	9202	0.33	0.305	0.332	-0.178	0.0603	0.00315	0.0537
HLA-DQA1	5Ref	10403	1066	9337	0.459	0.497	0.455	0.16	0.0548	0.00357	0.0555238
HLA-DQA1	5Amb	10403	1066	9337	0.541	0.503	0.545	-0.16	0.0548	0.00357	0.0555238
HLA-DQB1	84Ref	10254	1052	9202	0.379	0.352	0.382	-0.168	0.0579	0.00376	0.0555238
HLA-DQB1	85Ref	10254	1052	9202	0.379	0.352	0.382	-0.168	0.0579	0.00376	0.0555238
HLA-DQB1	89Ref	10254	1052	9202	0.379	0.352	0.382	-0.168	0.0579	0.00376	0.0555238
HLA-DQB1	90Ref	10254	1052	9202	0.379	0.352	0.382	-0.168	0.0579	0.00376	0.0555238
HLA-A	56Ref	10281	1047	9234	0.946	0.935	0.947	-0.312	0.109	0.00405	0.0555238
HLA-DQA1	47K	10403	1066	9337	0.126	0.144	0.124	0.22	0.0767	0.00411	0.0555238
HLA-DQA1	52H	10403	1066	9337	0.126	0.144	0.124	0.22	0.0767	0.00411	0.0555238
HLA-DQA1	54Ref	10403	1066	9337	0.874	0.856	0.876	-0.22	0.0767	0.00411	0.0555238
HLA-DQA1	54L	10403	1066	9337	0.126	0.144	0.124	0.22	0.0767	0.00411	0.0555238
HLA-DRB1	11P	9392	942	8450	0.172	0.156	0.174	-0.23	0.081	0.00459	0.0597534
HLA-DRB1	13R	9392	942	8450	0.172	0.156	0.174	-0.23	0.081	0.00459	0.0597534
HLA-DQB1	55Ref	10254	1052	9202	0.447	0.424	0.45	-0.157	0.0559	0.00485	0.0620107
HLA-DQA1	11Y	10403	1066	9337	0.579	0.6	0.577	0.158	0.0564	0.00497	0.0624302
HLA-DRB1	58E	9392	942	8450	0.102	0.13	0.0992	0.243	0.0881	0.00573	0.0707359
HLA-A	56R	10281	1047	9234	0.0542	0.064	0.0531	0.294	0.109	0.00726	0.0881044
HLA-DRB1	57Ref	9392	942	8450	0.77	0.739	0.773	-0.175	0.0659	0.0079	0.0942733
HLA-DRB1	57V	9392	942	8450	0.149	0.17	0.147	0.202	0.0769	0.00842	0.0972374
HLA-DRB1	60S	9392	942	8450	0.149	0.17	0.147	0.202	0.0769	0.00842	0.0972374
HLA-DRB1	58Ref	9392	942	8450	0.897	0.87	0.9	-0.228	0.088	0.00947	0.106966
HLA-DRB1	74Q	9392	942	8450	0.123	0.141	0.121	0.213	0.0824	0.00964	0.106966
HLA-DPB1	93Ref	9824	1004	8820	0.0434	0.0513	0.0425	0.315	0.122	0.00986	0.106966
HLA-DPB1	93Amb	9824	1004	8820	0.957	0.949	0.958	-0.315	0.122	0.00986	0.106966
HLA-DRB1	86Ref	9392	942	8450	0.518	0.544	0.515	0.15	0.0583	0.0102	0.109003
HLA-DRB1	67F	9392	942	8450	0.161	0.195	0.157	0.189	0.0748	0.0113	0.118982
HLA-DQB1	70R	10254	1052	9202	0.611	0.628	0.609	0.143	0.0572	0.0126	0.124271
HLA-A	156Ref	10281	1047	9234	0.15	0.13	0.152	-0.206	0.083	0.0128	0.124271
HLA-A	158Ref	10281	1047	9234	0.15	0.13	0.152	-0.206	0.083	0.0128	0.124271
HLA-A	158A	10281	1047	9234	0.85	0.87	0.848	0.206	0.083	0.0128	0.124271
HLA-A	67V	10281	1047	9234	0.85	0.87	0.848	0.204	0.0829	0.014	0.124271
HLA-DQB1	87F	10254	1052	9202	0.187	0.168	0.189	-0.185	0.0753	0.0142	0.124271
HLA-A	44Ref	10281	1047	9234	0.15	0.13	0.152	-0.203	0.0829	0.0143	0.124271
HLA-A	44R	10281	1047	9234	0.85	0.87	0.848	0.203	0.0829	0.0143	0.124271
HLA-A	67Ref	10281	1047	9234	0.15	0.13	0.152	-0.203	0.0829	0.0143	0.124271
HLA-A	150Ref	10281	1047	9234	0.15	0.13	0.152	-0.203	0.0829	0.0143	0.124271
HLA-A	150A	10281	1047	9234	0.85	0.87	0.848	0.203	0.0829	0.0143	0.124271
HLA-DRB1	11G	9392	942	8450	0.124	0.141	0.122	0.201	0.0824	0.0147	0.124271
HLA-DRB1	13Y	9392	942	8450	0.124	0.141	0.122	0.201	0.0824	0.0147	0.124271
HLA-DRB1	14K	9392	942	8450	0.124	0.141	0.122	0.201	0.0824	0.0147	0.124271
HLA-DRB1	25Q	9392	942	8450	0.124	0.141	0.122	0.201	0.0824	0.0147	0.124271
HLA-DRB1	30L	9392	942	8450	0.124	0.141	0.122	0.201	0.0824	0.0147	0.124271
HLA-DRB1	25Ref	9392	942	8450	0.876	0.859	0.878	-0.201	0.0824	0.0148	0.124271
HLA-DQA1	69L	10403	1066	9337	0.555	0.571	0.553	0.135	0.0556	0.015	0.124271
HLA-DRB1	86V	9392	942	8450	0.48	0.456	0.483	-0.142	0.0584	0.0151	0.124271
HLA-A	9Ref	10281	1047	9234	0.603	0.577	0.606	-0.136	0.0561	0.0155	0.12589
HLA-DQB1	55P	10254	1052	9202	0.347	0.365	0.344	0.137	0.0568	0.0159	0.12589
HLA-DPB1	5Ref	9824	1004	8820	0.043	0.0503	0.0421	0.297	0.123	0.016	0.12589
HLA-DPB1	5Amb	9824	1004	8820	0.957	0.95	0.958	-0.297	0.123	0.016	0.12589
HLA-DRB1	78V	9392	942	8450	0.132	0.15	0.131	0.191	0.0807	0.0178	0.133075
HLA-DQA1	40Ref	10403	1066	9337	0.71	0.682	0.714	-0.141	0.0598	0.0184	0.133075
HLA-DQA1	40G	10403	1066	9337	0.29	0.318	0.286	0.141	0.0598	0.0184	0.133075
HLA-DQA1	47C	10403	1066	9337	0.29	0.318	0.286	0.141	0.0598	0.0184	0.133075
HLA-DQA1	50V	10403	1066	9337	0.29	0.318	0.286	0.141	0.0598	0.0184	0.133075
HLA-DQA1	51Ref	10403	1066	9337	0.71	0.682	0.714	-0.141	0.0598	0.0184	0.133075
HLA-DQA1	51L	10403	1066	9337	0.29	0.318	0.286	0.141	0.0598	0.0184	0.133075
HLA-DQA1	53Q	10403	1066	9337	0.29	0.318	0.286	0.141	0.0598	0.0184	0.133075
HLA-A	31Ref	10281	1047	9234	0.5	0.499	0.5	-2.78	1.23	0.0237	0.166608
HLA-A	35Ref	10281	1047	9234	0.5	0.499	0.5	-2.78	1.23	0.0237	0.166608
HLA-DRB1	14Ref	9392	942	8450	0.874	0.858	0.875	-0.186	0.0822	0.0239	0.166608
HLA-DRB1	13G	9392	942	8450	0.045	0.0557	0.0438	0.289	0.128	0.0242	0.166608
HLA-DRB1	16Y	9392	942	8450	0.045	0.0557	0.0438	0.289	0.128	0.0242	0.166608
HLA-DRB1	78Ref	9392	942	8450	0.866	0.85	0.868	-0.177	0.0807	0.0282	0.192297
HLA-A	144Ref	10281	1047	9234	0.774	0.755	0.777	-0.137	0.0634	0.0306	0.204763
HLA-A	144Q	10281	1047	9234	0.226	0.245	0.223	0.137	0.0634	0.0306	0.204763
HLA-DQA1	6Ref	10403	1066	9337	0.497	0.495	0.498	-0.809	0.383	0.0346	0.220453
HLA-DQA1	7Ref	10403	1066	9337	0.497	0.495	0.498	-0.809	0.383	0.0346	0.220453
HLA-DQA1	8Ref	10403	1066	9337	0.497	0.495	0.498	-0.809	0.383	0.0346	0.220453
HLA-DQA1	9Ref	10403	1066	9337	0.497	0.495	0.498	-0.809	0.383	0.0346	0.220453
HLA-DQA1	10Ref	10403	1066	9337	0.497	0.495	0.498	-0.809	0.383	0.0346	0.220453
HLA-A	151Ref	10281	1047	9234	0.833	0.813	0.835	-0.149	0.0705	0.0351	0.220453
HLA-A	151R	10281	1047	9234	0.167	0.187	0.165	0.149	0.0705	0.0351	0.220453
HLA-DRB1	37Y	9392	942	8450	0.301	0.312	0.3	0.127	0.0622	0.0406	0.252779
HLA-DQA1	88Ref	10403	1066	9337	0.735	0.71	0.738	-0.124	0.0613	0.0433	0.264138
HLA-DQA1	88Amb	10403	1066	9337	0.265	0.29	0.262	0.124	0.0613	0.0433	0.264138
HLA-DQA1	25Ref	10403	1066	9337	0.8	0.783	0.802	-0.133	0.0659	0.0439	0.264138
HLA-DQA1	25F	10403	1066	9337	0.2	0.217	0.198	0.133	0.0659	0.0439	0.264138
HLA-A	97Ref	10281	1047	9234	0.377	0.352	0.38	-0.115	0.0578	0.047	0.273433
HLA-DRB1	37F	9392	942	8450	0.155	0.176	0.153	0.15	0.0757	0.0482	0.273433
HLA-B	65Ref	9952	996	8956	0.954	0.951	0.954	-0.243	0.123	0.0485	0.273433
HLA-B	65R	9952	996	8956	0.0464	0.0487	0.0462	0.243	0.123	0.0485	0.273433
HLA-B	66Ref	9952	996	8956	0.954	0.951	0.954	-0.243	0.123	0.0485	0.273433
HLA-B	66N	9952	996	8956	0.0464	0.0487	0.0462	0.243	0.123	0.0485	0.273433
HLA-B	67M	9952	996	8956	0.0464	0.0487	0.0462	0.243	0.123	0.0485	0.273433
HLA-B	70S	9952	996	8956	0.0464	0.0487	0.0462	0.243	0.123	0.0485	0.273433
HLA-DRB1	60Ref	9392	942	8450	0.817	0.795	0.82	-0.14	0.0717	0.0504	0.275633
HLA-A	114Ref	10281	1047	9234	0.421	0.393	0.424	-0.111	0.0566	0.0505	0.275633
HLA-C	77Ref	10448	1060	9388	0.615	0.598	0.617	-0.109	0.0559	0.0512	0.275633
HLA-C	77N	10448	1060	9388	0.385	0.402	0.383	0.109	0.0559	0.0512	0.275633
HLA-C	80Ref	10448	1060	9388	0.615	0.598	0.617	-0.109	0.0559	0.0512	0.275633
HLA-C	80K	10448	1060	9388	0.385	0.402	0.383	0.109	0.0559	0.0512	0.275633
HLA-DRB1	16Ref	9392	942	8450	0.953	0.943	0.954	-0.246	0.127	0.0525	0.280522
HLA-A	97M	10281	1047	9234	0.268	0.294	0.265	0.118	0.061	0.0536	0.281174
HLA-B	152Ref	9952	996	8956	0.356	0.352	0.356	-0.116	0.0599	0.0538	0.281174
HLA-B	152V	9952	996	8956	0.644	0.648	0.644	0.116	0.0599	0.0538	0.281174
HLA-B	63Ref	9952	996	8956	0.55	0.541	0.551	-0.106	0.056	0.0581	0.295413
HLA-B	63E	9952	996	8956	0.45	0.459	0.449	0.106	0.056	0.0581	0.295413
HLA-DQB1	9Ref	10254	1052	9202	0.81	0.822	0.808	0.138	0.073	0.0583	0.295413
HLA-DQB1	45Ref	10254	1052	9202	0.791	0.769	0.793	-0.123	0.065	0.0586	0.295413
HLA-DQB1	45E	10254	1052	9202	0.209	0.231	0.207	0.123	0.065	0.0586	0.295413
HLA-DRB1	67Ref	9392	942	8450	0.396	0.363	0.399	-0.113	0.0601	0.059	0.295413
HLA-B	77Ref	9952	996	8956	0.611	0.595	0.612	-0.108	0.0576	0.0604	0.299239
HLA-B	45Ref	9952	996	8956	0.372	0.348	0.375	-0.112	0.0597	0.0606	0.299239
HLA-A	161Ref	10281	1047	9234	0.863	0.876	0.862	0.156	0.0836	0.0625	0.304422
HLA-A	161D	10281	1047	9234	0.137	0.124	0.138	-0.156	0.0836	0.0625	0.304422
HLA-B	80Ref	9952	996	8956	0.611	0.597	0.613	-0.106	0.0576	0.0665	0.31325
HLA-B	82Ref	9952	996	8956	0.611	0.597	0.613	-0.106	0.0576	0.0665	0.31325
HLA-B	82L	9952	996	8956	0.389	0.403	0.387	0.106	0.0576	0.0665	0.31325
HLA-B	83Ref	9952	996	8956	0.611	0.597	0.613	-0.106	0.0576	0.0665	0.31325
HLA-B	83R	9952	996	8956	0.389	0.403	0.387	0.106	0.0576	0.0665	0.31325
HLA-DRB1	74L	9392	942	8450	0.029	0.0356	0.0282	0.283	0.155	0.0677	0.316818
HLA-B	116D	9952	996	8956	0.177	0.185	0.176	0.131	0.0723	0.0711	0.325164
HLA-B	77N	9952	996	8956	0.337	0.347	0.335	0.106	0.0589	0.0713	0.325164
HLA-B	81Ref	9952	996	8956	0.663	0.653	0.665	-0.106	0.0589	0.0713	0.325164
HLA-B	81A	9952	996	8956	0.337	0.347	0.335	0.106	0.0589	0.0713	0.325164
HLA-DRB1	73G	9392	942	8450	0.239	0.252	0.237	0.118	0.0663	0.0765	0.346671
HLA-DQA1	75Ref	10403	1066	9337	0.738	0.715	0.741	-0.108	0.0617	0.0789	0.352696
HLA-DQA1	75S	10403	1066	9337	0.262	0.285	0.259	0.108	0.0617	0.0789	0.352696
HLA-B	74Ref	9952	996	8956	0.344	0.323	0.347	-0.107	0.0611	0.0798	0.352696
HLA-B	74Y	9952	996	8956	0.656	0.677	0.653	0.107	0.0611	0.0798	0.352696
HLA-B	24T	9952	996	8956	0.315	0.321	0.315	0.104	0.0597	0.0808	0.352761
HLA-DQA1	69T	10403	1066	9337	0.0277	0.0338	0.027	0.261	0.149	0.0808	0.352761
HLA-DQB1	9F	10254	1052	9202	0.149	0.136	0.151	-0.142	0.0816	0.0827	0.354164
HLA-DRB1	10Y	9392	942	8450	0.427	0.457	0.423	0.103	0.0592	0.0831	0.354164
HLA-DRB1	11S	9392	942	8450	0.427	0.457	0.423	0.103	0.0592	0.0831	0.354164
HLA-DRB1	12T	9392	942	8450	0.427	0.457	0.423	0.103	0.0592	0.0831	0.354164
HLA-DRB1	10Ref	9392	942	8450	0.561	0.53	0.564	-0.101	0.059	0.0871	0.369015
HLA-DRB1	57S	9392	942	8450	0.0473	0.0557	0.0463	0.211	0.125	0.0902	0.379901
HLA-DRB1	74Ref	9392	942	8450	0.672	0.654	0.674	-0.102	0.0608	0.0929	0.388985
HLA-A	152V	10281	1047	9234	0.571	0.595	0.568	0.0933	0.0563	0.0976	0.406288
HLA-DRB1	73Ref	9392	942	8450	0.76	0.748	0.761	-0.108	0.0663	0.102	0.42215
HLA-DRB1	12Ref	9392	942	8450	0.571	0.541	0.574	-0.0958	0.0592	0.105	0.432069
HLA-DRB1	28Ref	9392	942	8450	0.259	0.271	0.258	0.106	0.0658	0.106	0.433691
HLA-B	163T	9952	996	8956	0.278	0.27	0.279	-0.105	0.0649	0.107	0.435296
HLA-B	24Ref	9952	996	8956	0.379	0.367	0.38	-0.094	0.059	0.111	0.449017
HLA-DRB1	30Y	9392	942	8450	0.731	0.719	0.732	-0.103	0.0651	0.113	0.454539
HLA-DRB1	92Amb	9392	942	8450	0.173	0.191	0.171	0.115	0.0732	0.118	0.469378
HLA-DRB1	93Amb	9392	942	8450	0.173	0.191	0.171	0.115	0.0732	0.118	0.469378
HLA-A	171Ref	10281	1047	9234	0.491	0.494	0.491	0.575	0.372	0.122	0.482608
HLA-A	9S	10281	1047	9234	0.147	0.167	0.145	0.115	0.075	0.126	0.490304
HLA-B	171Ref	9952	996	8956	0.835	0.827	0.836	0.117	0.0762	0.126	0.490304
HLA-B	171H	9952	996	8956	0.165	0.173	0.164	-0.117	0.0762	0.126	0.490304
HLA-A	152Ref	10281	1047	9234	0.211	0.193	0.213	-0.107	0.0704	0.129	0.499265
HLA-B	41Ref	9952	996	8956	0.722	0.718	0.722	-0.093	0.062	0.134	0.500121
HLA-B	41T	9952	996	8956	0.278	0.282	0.278	0.093	0.062	0.134	0.500121
HLA-B	156L	9952	996	8956	0.589	0.613	0.586	0.0878	0.0586	0.134	0.500121
HLA-DRB1	87Amb	9392	942	8450	0.148	0.16	0.147	0.118	0.0785	0.135	0.500121
HLA-DRB1	88Amb	9392	942	8450	0.148	0.16	0.147	0.118	0.0785	0.135	0.500121
HLA-DRB1	89Amb	9392	942	8450	0.148	0.16	0.147	0.118	0.0785	0.135	0.500121
HLA-DRB1	90Amb	9392	942	8450	0.148	0.16	0.147	0.118	0.0785	0.135	0.500121
HLA-DRB1	91Amb	9392	942	8450	0.172	0.189	0.17	0.11	0.0735	0.136	0.500121
HLA-B	32Ref	9952	996	8956	0.711	0.708	0.711	-0.0909	0.0614	0.138	0.500121
HLA-B	32L	9952	996	8956	0.289	0.292	0.289	0.0909	0.0614	0.138	0.500121
HLA-DQB1	13Ref	10254	1052	9202	0.75	0.728	0.752	-0.0914	0.0617	0.138	0.500121
HLA-DRB1	28D	9392	942	8450	0.731	0.72	0.732	-0.0967	0.0652	0.138	0.500121
HLA-DQB1	13A	10254	1052	9202	0.218	0.236	0.216	0.0954	0.0645	0.139	0.500121
HLA-DQB1	26Y	10254	1052	9202	0.218	0.236	0.216	0.0954	0.0645	0.139	0.500121
HLA-DQB1	94Ref	10254	1052	9202	0.817	0.821	0.816	0.105	0.0717	0.143	0.500505
HLA-DQB1	94Amb	10254	1052	9202	0.183	0.179	0.184	-0.105	0.0717	0.143	0.500505
HLA-DQA1	26Ref	10403	1066	9337	0.834	0.857	0.831	0.114	0.0781	0.144	0.500505
HLA-DQA1	26S	10403	1066	9337	0.166	0.143	0.169	-0.114	0.0781	0.144	0.500505
HLA-DQA1	47Q	10403	1066	9337	0.166	0.143	0.169	-0.114	0.0781	0.144	0.500505
HLA-DQA1	56R	10403	1066	9337	0.166	0.143	0.169	-0.114	0.0781	0.144	0.500505
HLA-DQA1	76V	10403	1066	9337	0.166	0.143	0.169	-0.114	0.0781	0.144	0.500505
HLA-B	67C	9952	996	8956	0.118	0.112	0.119	-0.132	0.0907	0.145	0.501546
HLA-A	114E	10281	1047	9234	0.0281	0.033	0.0276	0.219	0.153	0.152	0.520727
HLA-A	116H	10281	1047	9234	0.0281	0.033	0.0276	0.219	0.153	0.152	0.520727
HLA-A	76Ref	10281	1047	9234	0.22	0.204	0.222	-0.0976	0.0691	0.158	0.538705
HLA-DRB1	92Ref	9392	942	8450	0.826	0.809	0.827	-0.101	0.0732	0.169	0.570774
HLA-DRB1	93Ref	9392	942	8450	0.826	0.809	0.827	-0.101	0.0732	0.169	0.570774
HLA-DRB1	30H	9392	942	8450	0.0174	0.0212	0.0169	0.282	0.206	0.171	0.5728
HLA-B	94Ref	9952	996	8956	0.721	0.718	0.722	-0.0854	0.0624	0.172	0.5728
HLA-B	94I	9952	996	8956	0.279	0.282	0.278	0.0854	0.0624	0.172	0.5728
HLA-B	114H	9952	996	8956	0.0438	0.0502	0.043	0.174	0.128	0.176	0.583407
HLA-B	95I	9952	996	8956	0.295	0.3	0.294	0.0828	0.0615	0.178	0.584624
HLA-DRB1	9E	9392	942	8450	0.584	0.593	0.583	0.0798	0.0592	0.178	0.584624
HLA-DPB1	69Ref	9824	1004	8820	0.732	0.711	0.734	-0.0803	0.0611	0.189	0.617918
HLA-DRB1	91Ref	9392	942	8450	0.826	0.811	0.828	-0.0954	0.0734	0.194	0.626898
HLA-B	97R	9952	996	8956	0.516	0.537	0.513	0.0733	0.0567	0.196	0.626898
HLA-DRB1	87Ref	9392	942	8450	0.85	0.84	0.851	-0.101	0.0785	0.197	0.626898
HLA-DRB1	88Ref	9392	942	8450	0.85	0.84	0.851	-0.101	0.0785	0.197	0.626898
HLA-DRB1	89Ref	9392	942	8450	0.85	0.84	0.851	-0.101	0.0785	0.197	0.626898
HLA-DRB1	90Ref	9392	942	8450	0.85	0.84	0.851	-0.101	0.0785	0.197	0.626898
HLA-A	62Ref	10281	1047	9234	0.442	0.423	0.444	-0.0721	0.056	0.198	0.627292
HLA-A	17Ref	10281	1047	9234	0.971	0.967	0.972	-0.195	0.153	0.201	0.628454
HLA-A	17S	10281	1047	9234	0.0286	0.033	0.0281	0.195	0.153	0.201	0.628454
HLA-B	97V	9952	996	8956	0.0329	0.0306	0.0331	0.19	0.148	0.201	0.628454
HLA-B	62Ref	9952	996	8956	0.959	0.959	0.959	-0.17	0.134	0.204	0.632312
HLA-B	62G	9952	996	8956	0.0412	0.0407	0.0413	0.17	0.134	0.204	0.632312
HLA-B	45K	9952	996	8956	0.252	0.254	0.252	0.0813	0.0641	0.205	0.632672
HLA-DQB1	14Ref	10254	1052	9202	0.142	0.137	0.143	-0.1	0.0796	0.209	0.639504
HLA-DQB1	71Ref	10254	1052	9202	0.142	0.137	0.143	-0.1	0.0796	0.209	0.639504
HLA-B	109Ref	9952	996	8956	0.987	0.984	0.988	-0.281	0.228	0.218	0.66139
HLA-B	109F	9952	996	8956	0.0126	0.0156	0.0122	0.281	0.228	0.218	0.66139
HLA-A	116Ref	10281	1047	9234	0.555	0.534	0.558	-0.068	0.0554	0.219	0.66162
HLA-B	80T	9952	996	8956	0.216	0.221	0.215	0.0835	0.0681	0.22	0.661849
HLA-A	9T	10281	1047	9234	0.0765	0.0826	0.0758	0.122	0.0999	0.223	0.668067
HLA-B	183Amb	9952	996	8956	0.492	0.492	0.493	0.456	0.376	0.225	0.668661
HLA-C	177Ref	10448	1060	9388	0.866	0.869	0.865	0.102	0.084	0.226	0.668661
HLA-C	177K	10448	1060	9388	0.134	0.131	0.135	-0.102	0.084	0.226	0.668661
HLA-B	116F	9952	996	8956	0.116	0.112	0.116	-0.11	0.0913	0.23	0.677696
HLA-DRB1	94Ref	9392	942	8450	0.624	0.634	0.623	0.0704	0.0598	0.239	0.697906
HLA-DQB1	87Ref	10254	1052	9202	0.192	0.184	0.193	-0.0826	0.0705	0.241	0.697906
HLA-A	105Ref	10281	1047	9234	0.315	0.298	0.317	-0.0706	0.0603	0.242	0.697906
HLA-A	105S	10281	1047	9234	0.685	0.702	0.683	0.0706	0.0603	0.242	0.697906
HLA-A	73I	10281	1047	9234	0.0386	0.043	0.0381	0.155	0.134	0.248	0.697906
HLA-A	163Ref	10281	1047	9234	0.268	0.249	0.27	-0.0738	0.064	0.249	0.697906
HLA-A	62E	10281	1047	9234	0.118	0.135	0.117	0.0942	0.0819	0.25	0.697906
HLA-A	152E	10281	1047	9234	0.191	0.18	0.192	-0.0824	0.0716	0.25	0.697906
HLA-C	91Ref	10448	1060	9388	0.946	0.949	0.946	0.147	0.128	0.25	0.697906
HLA-C	91R	10448	1060	9388	0.0542	0.0514	0.0545	-0.147	0.128	0.25	0.697906
HLA-C	35Ref	10448	1060	9388	0.881	0.885	0.881	0.102	0.0889	0.251	0.697906
HLA-C	35Q	10448	1060	9388	0.119	0.115	0.119	-0.102	0.0889	0.251	0.697906
HLA-DRB1	71K	9392	942	8450	0.205	0.184	0.207	-0.0867	0.0756	0.251	0.697906
HLA-A	73Ref	10281	1047	9234	0.961	0.957	0.962	-0.153	0.134	0.253	0.697906
HLA-DRB1	9Ref	9392	942	8450	0.404	0.396	0.405	-0.0676	0.0594	0.255	0.697906
HLA-B	12Ref	9952	996	8956	0.327	0.324	0.327	-0.069	0.0608	0.257	0.697906
HLA-B	12M	9952	996	8956	0.673	0.676	0.673	0.069	0.0608	0.257	0.697906
HLA-A	99Ref	10281	1047	9234	0.881	0.865	0.883	-0.0923	0.0817	0.258	0.697906
HLA-A	99F	10281	1047	9234	0.119	0.135	0.117	0.0924	0.0817	0.258	0.697906
HLA-DRB1	15Ref	9392	942	8450	0.498	0.498	0.498	1.15	1.02	0.26	0.697906
HLA-DRB1	17Ref	9392	942	8450	0.498	0.498	0.498	1.15	1.02	0.26	0.697906
HLA-DRB1	8Ref	9392	942	8450	0.498	0.498	0.498	1.14	1.02	0.264	0.697906
HLA-B	1Amb	9952	996	8956	0.497	0.497	0.497	0.675	0.607	0.266	0.697906
HLA-DQB1	6Ref	10254	1052	9202	0.722	0.697	0.725	-0.0671	0.0603	0.266	0.697906
HLA-DQB1	6Amb	10254	1052	9202	0.278	0.303	0.275	0.0671	0.0603	0.266	0.697906
HLA-DQB1	7Ref	10254	1052	9202	0.722	0.697	0.725	-0.0671	0.0603	0.266	0.697906
HLA-DQB1	7Amb	10254	1052	9202	0.278	0.303	0.275	0.0671	0.0603	0.266	0.697906
HLA-DQB1	8Ref	10254	1052	9202	0.722	0.697	0.725	-0.0671	0.0603	0.266	0.697906
HLA-DQB1	8Amb	10254	1052	9202	0.278	0.303	0.275	0.0671	0.0603	0.266	0.697906
HLA-B	67Ref	9952	996	8956	0.153	0.141	0.154	-0.0896	0.081	0.269	0.697906
HLA-B	45M	9952	996	8956	0.124	0.127	0.124	0.0918	0.0832	0.27	0.697906
HLA-B	46Ref	9952	996	8956	0.876	0.873	0.876	-0.0918	0.0832	0.27	0.697906
HLA-B	46A	9952	996	8956	0.124	0.127	0.124	0.0918	0.0832	0.27	0.697906
HLA-B	70Ref	9952	996	8956	0.153	0.141	0.154	-0.0893	0.081	0.27	0.697906
HLA-A	152W	10281	1047	9234	0.0148	0.0172	0.0146	0.227	0.207	0.273	0.700766
HLA-DRB1	37L	9392	942	8450	0.017	0.0202	0.0167	0.234	0.215	0.275	0.700766
HLA-DRB1	38L	9392	942	8450	0.017	0.0202	0.0167	0.234	0.215	0.275	0.700766
HLA-DPB1	65Ref	9824	1004	8820	0.837	0.838	0.837	-0.0804	0.0738	0.276	0.700766
HLA-DPB1	65L	9824	1004	8820	0.163	0.162	0.163	0.0804	0.0738	0.276	0.700766
HLA-DQA1	52R	10403	1066	9337	0.456	0.462	0.455	0.0601	0.0555	0.279	0.70588
HLA-A	163T	10281	1047	9234	0.732	0.749	0.73	0.069	0.0639	0.28	0.705916
HLA-DRB1	31Ref	9392	942	8450	0.117	0.108	0.118	-0.101	0.0939	0.283	0.710975
HLA-DQB1	14M	10254	1052	9202	0.825	0.827	0.825	0.0776	0.0725	0.284	0.710993
HLA-DPB1	69E	9824	1004	8820	0.238	0.256	0.236	0.0671	0.0638	0.293	0.711274
HLA-C	14Ref	10448	1060	9388	0.88	0.872	0.881	-0.0851	0.0811	0.294	0.711274
HLA-C	14W	10448	1060	9388	0.12	0.128	0.119	0.0851	0.0811	0.294	0.711274
HLA-C	49Ref	10448	1060	9388	0.88	0.872	0.881	-0.0851	0.0811	0.294	0.711274
HLA-C	49E	10448	1060	9388	0.12	0.128	0.119	0.0851	0.0811	0.294	0.711274
HLA-DQA1	41Ref	10403	1066	9337	0.929	0.932	0.929	0.115	0.11	0.294	0.711274
HLA-DQA1	41K	10403	1066	9337	0.0706	0.068	0.0709	-0.115	0.11	0.294	0.711274
HLA-C	138Ref	10448	1060	9388	0.882	0.885	0.882	0.0925	0.0889	0.298	0.711274
HLA-C	138K	10448	1060	9388	0.118	0.115	0.118	-0.0925	0.0889	0.298	0.711274
HLA-A	127Ref	10281	1047	9234	0.55	0.533	0.552	-0.0572	0.0551	0.299	0.711274
HLA-A	127K	10281	1047	9234	0.45	0.467	0.448	0.0572	0.0551	0.299	0.711274
HLA-DQB1	30Ref	10254	1052	9202	0.278	0.275	0.278	-0.0637	0.0613	0.299	0.711274
HLA-A	90Ref	10281	1047	9234	0.269	0.252	0.271	-0.0659	0.0638	0.301	0.711274
HLA-A	90A	10281	1047	9234	0.731	0.748	0.729	0.0659	0.0638	0.301	0.711274
HLA-DPB1	57Ref	9824	1004	8820	0.847	0.849	0.847	-0.0783	0.0758	0.301	0.711274
HLA-DPB1	57D	9824	1004	8820	0.153	0.151	0.153	0.0783	0.0758	0.301	0.711274
HLA-DRB1	94Amb	9392	942	8450	0.374	0.366	0.375	-0.0618	0.0598	0.301	0.711274
HLA-DPB1	9Ref	9824	1004	8820	0.212	0.21	0.212	0.0696	0.0676	0.303	0.713645
HLA-DRB1	31F	9392	942	8450	0.871	0.881	0.87	0.092	0.0895	0.304	0.713653
HLA-B	80I	9952	996	8956	0.173	0.182	0.172	0.0731	0.0718	0.309	0.713698
HLA-A	114Q	10281	1047	9234	0.135	0.141	0.134	0.0792	0.0781	0.31	0.713698
HLA-A	166Ref	10281	1047	9234	0.266	0.264	0.266	-0.0648	0.0637	0.31	0.713698
HLA-A	166E	10281	1047	9234	0.734	0.736	0.734	0.0648	0.0637	0.31	0.713698
HLA-A	167Ref	10281	1047	9234	0.266	0.264	0.266	-0.0648	0.0637	0.31	0.713698
HLA-A	167W	10281	1047	9234	0.734	0.736	0.734	0.0648	0.0637	0.31	0.713698
HLA-A	65G	10281	1047	9234	0.118	0.134	0.117	0.0831	0.0822	0.312	0.716
HLA-A	65Ref	10281	1047	9234	0.882	0.866	0.883	-0.0824	0.0822	0.316	0.722863
HLA-C	156L	10448	1060	9388	0.448	0.43	0.45	-0.0556	0.0561	0.321	0.731962
HLA-A	76E	10281	1047	9234	0.191	0.21	0.189	0.0668	0.068	0.326	0.738516
HLA-DQA1	50L	10403	1066	9337	0.293	0.287	0.293	0.0593	0.0605	0.327	0.738516
HLA-DQA1	53R	10403	1066	9337	0.293	0.287	0.293	0.0593	0.0605	0.327	0.738516
HLA-A	152R	10281	1047	9234	0.0121	0.0153	0.0117	0.226	0.231	0.328	0.738516
HLA-A	43Ref	10281	1047	9234	0.989	0.99	0.989	0.296	0.304	0.332	0.740536
HLA-A	43R	10281	1047	9234	0.0107	0.01	0.0108	-0.296	0.304	0.332	0.740536
HLA-B	9H	9952	996	8956	0.219	0.232	0.217	0.0647	0.0666	0.332	0.740536
HLA-C	11Ref	10448	1060	9388	0.17	0.182	0.168	0.0672	0.0708	0.343	0.755054
HLA-C	11A	10448	1060	9388	0.83	0.818	0.832	-0.0672	0.0708	0.343	0.755054
HLA-DRB1	11Ref	9392	942	8450	0.108	0.0993	0.109	-0.0921	0.0971	0.343	0.755054
HLA-DRB1	30Ref	9392	942	8450	0.108	0.0993	0.109	-0.0919	0.0971	0.344	0.755054
HLA-DRB1	37N	9392	942	8450	0.245	0.236	0.246	-0.0656	0.0694	0.344	0.755054
HLA-C	6Ref	10448	1060	9388	0.0346	0.0396	0.0341	0.133	0.142	0.348	0.755054
HLA-C	6R	10448	1060	9388	0.965	0.96	0.966	-0.133	0.142	0.348	0.755054
HLA-C	9Ref	10448	1060	9388	0.0346	0.0396	0.0341	0.133	0.142	0.348	0.755054
HLA-C	99Ref	10448	1060	9388	0.0346	0.0396	0.0341	0.133	0.142	0.348	0.755054
HLA-B	9Ref	9952	996	8956	0.682	0.674	0.683	-0.0565	0.0606	0.351	0.759263
HLA-B	163L	9952	996	8956	0.465	0.48	0.464	0.0525	0.0566	0.354	0.763446
HLA-B	67S	9952	996	8956	0.422	0.436	0.42	0.0515	0.0564	0.361	0.77157
HLA-C	97Ref	10448	1060	9388	0.24	0.25	0.239	0.0581	0.0636	0.361	0.77157
HLA-C	97R	10448	1060	9388	0.76	0.75	0.761	-0.0581	0.0636	0.361	0.77157
HLA-DRB1	74E	9392	942	8450	0.0592	0.0584	0.0593	-0.113	0.125	0.364	0.775667
HLA-DQB1	57Ref	10254	1052	9202	0.162	0.151	0.164	-0.069	0.0764	0.367	0.779739
HLA-DRB1	13Ref	9392	942	8450	0.128	0.119	0.128	-0.0795	0.0896	0.375	0.794379
HLA-A	156L	10281	1047	9234	0.582	0.592	0.58	0.0496	0.0565	0.38	0.799988
HLA-C	16Ref	10448	1060	9388	0.953	0.95	0.953	-0.106	0.122	0.381	0.799988
HLA-C	16S	10448	1060	9388	0.0472	0.0495	0.0469	0.106	0.122	0.381	0.799988
HLA-C	156Q	10448	1060	9388	0.0394	0.042	0.0391	0.118	0.135	0.383	0.801586
HLA-B	95Ref	9952	996	8956	0.53	0.518	0.531	-0.0499	0.0573	0.384	0.801586
HLA-C	156W	10448	1060	9388	0.209	0.215	0.208	0.0565	0.0667	0.397	0.826314
HLA-DRB1	47Ref	9392	942	8450	0.498	0.498	0.498	0.0486	0.0583	0.405	0.831036
HLA-B	156D	9952	996	8956	0.218	0.2	0.22	-0.0592	0.0713	0.406	0.831036
HLA-DQB1	26Ref	10254	1052	9202	0.203	0.203	0.203	-0.0566	0.0683	0.407	0.831036
HLA-A	9Y	10281	1047	9234	0.173	0.174	0.173	0.0598	0.0725	0.409	0.831036
HLA-A	95Ref	10281	1047	9234	0.591	0.574	0.593	-0.0456	0.0554	0.411	0.831036
HLA-DQB1	56Ref	10254	1052	9202	0.973	0.97	0.973	-0.132	0.16	0.411	0.831036
HLA-DQB1	56L	10254	1052	9202	0.027	0.0299	0.0267	0.132	0.16	0.411	0.831036
HLA-DQB1	70E	10254	1052	9202	0.027	0.0299	0.0267	0.132	0.16	0.411	0.831036
HLA-DQB1	71D	10254	1052	9202	0.027	0.0299	0.0267	0.132	0.16	0.411	0.831036
HLA-DRB1	38Ref	9392	942	8450	0.971	0.969	0.972	-0.137	0.167	0.412	0.831036
HLA-DQB1	74Ref	10254	1052	9202	0.169	0.167	0.17	-0.0602	0.0735	0.413	0.831036
HLA-DRB1	33Ref	9392	942	8450	0.852	0.875	0.849	0.0704	0.0865	0.416	0.831036
HLA-C	147Ref	10448	1060	9388	0.692	0.703	0.69	0.0486	0.0601	0.419	0.831036
HLA-C	147L	10448	1060	9388	0.308	0.297	0.31	-0.0486	0.0601	0.419	0.831036
HLA-DPB1	33Ref	9824	1004	8820	0.97	0.967	0.97	-0.127	0.157	0.419	0.831036
HLA-DPB1	33Q	9824	1004	8820	0.0302	0.0334	0.0299	0.127	0.157	0.419	0.831036
HLA-DPB1	69R	9824	1004	8820	0.0302	0.0334	0.0299	0.127	0.157	0.419	0.831036
HLA-A	95L	10281	1047	9234	0.13	0.145	0.128	0.0637	0.0795	0.423	0.835076
HLA-A	66K	10281	1047	9234	0.408	0.424	0.406	0.0443	0.0555	0.425	0.835076
HLA-DRB1	13S	9392	942	8450	0.382	0.401	0.38	0.0476	0.06	0.427	0.835076
HLA-A	66Ref	10281	1047	9234	0.592	0.576	0.594	-0.044	0.0555	0.428	0.835076
HLA-B	145Ref	9952	996	8956	0.974	0.972	0.974	-0.13	0.17	0.444	0.835076
HLA-B	145L	9952	996	8956	0.0258	0.0276	0.0256	0.13	0.17	0.444	0.835076
HLA-DPB1	11Ref	9824	1004	8820	0.787	0.783	0.787	-0.0509	0.0668	0.446	0.835076
HLA-DPB1	11L	9824	1004	8820	0.213	0.217	0.213	0.0509	0.0668	0.446	0.835076
HLA-DRB1	32Ref	9392	942	8450	0.704	0.707	0.703	0.0491	0.0645	0.446	0.835076
HLA-DPB1	76Ref	9824	1004	8820	0.188	0.179	0.189	-0.0547	0.0722	0.449	0.835076
HLA-A	114H	10281	1047	9234	0.417	0.433	0.415	0.0413	0.0554	0.455	0.835076
HLA-A	116Y	10281	1047	9234	0.417	0.433	0.415	0.0413	0.0554	0.455	0.835076
HLA-DRB1	5Ref	9392	942	8450	0.0104	0.0127	0.0102	0.205	0.274	0.456	0.835076
HLA-DRB1	5Amb	9392	942	8450	0.99	0.987	0.99	-0.205	0.274	0.456	0.835076
HLA-DRB1	95Ref	9392	942	8450	0.0104	0.0127	0.0102	0.205	0.274	0.456	0.835076
HLA-B	70K	9952	996	8956	0.0373	0.0397	0.0371	0.106	0.142	0.457	0.835076
HLA-A	156Q	10281	1047	9234	0.16	0.17	0.159	0.0546	0.0736	0.458	0.835076
HLA-DRB1	47F	9392	942	8450	0.501	0.502	0.501	-0.0431	0.0584	0.46	0.835076
HLA-A	79R	10281	1047	9234	0.178	0.194	0.176	0.0516	0.0699	0.461	0.835076
HLA-A	80Ref	10281	1047	9234	0.822	0.806	0.824	-0.0516	0.0699	0.461	0.835076
HLA-A	80I	10281	1047	9234	0.178	0.194	0.176	0.0516	0.0699	0.461	0.835076
HLA-A	81Ref	10281	1047	9234	0.822	0.806	0.824	-0.0516	0.0699	0.461	0.835076
HLA-A	81A	10281	1047	9234	0.178	0.194	0.176	0.0516	0.0699	0.461	0.835076
HLA-A	82Ref	10281	1047	9234	0.822	0.806	0.824	-0.0516	0.0699	0.461	0.835076
HLA-A	82L	10281	1047	9234	0.178	0.194	0.176	0.0516	0.0699	0.461	0.835076
HLA-A	83Ref	10281	1047	9234	0.822	0.806	0.824	-0.0516	0.0699	0.461	0.835076
HLA-A	83R	10281	1047	9234	0.178	0.194	0.176	0.0516	0.0699	0.461	0.835076
HLA-DQB1	57S	10254	1052	9202	0.0295	0.0333	0.0291	-0.114	0.155	0.462	0.835076
HLA-B	76Ref	9952	996	8956	0.499	0.498	0.499	-0.624	0.851	0.463	0.835076
HLA-B	90Ref	9952	996	8956	0.499	0.498	0.499	-0.624	0.851	0.463	0.835076
HLA-DPB1	8Ref	9824	1004	8820	0.27	0.271	0.269	0.0457	0.0623	0.463	0.835076
HLA-DPB1	8L	9824	1004	8820	0.73	0.729	0.731	-0.0457	0.0623	0.463	0.835076
HLA-DPB1	9F	9824	1004	8820	0.73	0.729	0.731	-0.0457	0.0623	0.463	0.835076
HLA-C	143Ref	10448	1060	9388	0.99	0.993	0.99	0.212	0.291	0.467	0.835076
HLA-C	170Ref	10448	1060	9388	0.99	0.993	0.99	0.212	0.291	0.467	0.835076
HLA-B	156Ref	9952	996	8956	0.133	0.127	0.134	-0.0622	0.0857	0.468	0.835076
HLA-DRB1	57A	9392	942	8450	0.0321	0.035	0.0318	-0.116	0.162	0.474	0.835076
HLA-B	167Ref	9952	996	8956	0.856	0.857	0.855	-0.0568	0.0799	0.477	0.835076
HLA-B	167S	9952	996	8956	0.144	0.143	0.145	0.0568	0.0799	0.477	0.835076
HLA-C	9Y	10448	1060	9388	0.441	0.435	0.441	-0.0393	0.0553	0.477	0.835076
HLA-A	79Ref	10281	1047	9234	0.822	0.806	0.824	-0.0494	0.07	0.48	0.835076
HLA-DRB1	60H	9392	942	8450	0.032	0.035	0.0317	-0.114	0.162	0.482	0.835076
HLA-DRB1	6Ref	9392	942	8450	0.974	0.974	0.974	0.127	0.182	0.484	0.835076
HLA-DRB1	6Amb	9392	942	8450	0.0256	0.026	0.0255	-0.127	0.182	0.484	0.835076
HLA-DRB1	13H	9392	942	8450	0.147	0.125	0.149	-0.0584	0.0865	0.499	0.835076
HLA-DRB1	33H	9392	942	8450	0.147	0.125	0.149	-0.0584	0.0865	0.499	0.835076
HLA-DQB1	38Ref	10254	1052	9202	0.39	0.389	0.39	-0.0379	0.0564	0.502	0.835076
HLA-DQB1	38A	10254	1052	9202	0.61	0.611	0.61	0.0379	0.0564	0.502	0.835076
HLA-DRB1	7Ref	9392	942	8450	0.985	0.987	0.984	0.16	0.24	0.505	0.835076
HLA-DRB1	7Amb	9392	942	8450	0.0153	0.0133	0.0155	-0.16	0.24	0.505	0.835076
HLA-C	90Ref	10448	1060	9388	0.49	0.488	0.491	-0.0363	0.0548	0.507	0.835076
HLA-C	90D	10448	1060	9388	0.51	0.512	0.509	0.0363	0.0548	0.507	0.835076
HLA-DRB1	32H	9392	942	8450	0.295	0.293	0.295	-0.0425	0.0646	0.51	0.835076
HLA-C	99S	10448	1060	9388	0.13	0.12	0.131	-0.0541	0.0838	0.518	0.835076
HLA-A	102Ref	10281	1047	9234	0.497	0.497	0.497	0.388	0.608	0.524	0.835076
HLA-B	156W	9952	996	8956	0.06	0.0607	0.06	-0.0779	0.123	0.525	0.835076
HLA-DQB1	9Amb	10254	1052	9202	0.041	0.0418	0.0409	-0.0861	0.137	0.53	0.835076
HLA-DQB1	10Ref	10254	1052	9202	0.959	0.958	0.959	0.0861	0.137	0.53	0.835076
HLA-DQB1	10Amb	10254	1052	9202	0.041	0.0418	0.0409	-0.0861	0.137	0.53	0.835076
HLA-DQB1	11Ref	10254	1052	9202	0.959	0.958	0.959	0.0861	0.137	0.53	0.835076
HLA-DQB1	11Amb	10254	1052	9202	0.041	0.0418	0.0409	-0.0861	0.137	0.53	0.835076
HLA-DQB1	12Ref	10254	1052	9202	0.959	0.958	0.959	0.0861	0.137	0.53	0.835076
HLA-DQB1	12Amb	10254	1052	9202	0.041	0.0418	0.0409	-0.0861	0.137	0.53	0.835076
HLA-DQB1	81Ref	10254	1052	9202	0.959	0.958	0.959	0.0861	0.137	0.53	0.835076
HLA-DQB1	81Amb	10254	1052	9202	0.041	0.0418	0.0409	-0.0861	0.137	0.53	0.835076
HLA-DQB1	82Ref	10254	1052	9202	0.959	0.958	0.959	0.0861	0.137	0.53	0.835076
HLA-DQB1	82Amb	10254	1052	9202	0.041	0.0418	0.0409	-0.0861	0.137	0.53	0.835076
HLA-DQB1	83Ref	10254	1052	9202	0.959	0.958	0.959	0.0861	0.137	0.53	0.835076
HLA-DQB1	83Amb	10254	1052	9202	0.041	0.0418	0.0409	-0.0861	0.137	0.53	0.835076
HLA-DQB1	84Amb	10254	1052	9202	0.041	0.0418	0.0409	-0.0861	0.137	0.53	0.835076
HLA-DQB1	85Amb	10254	1052	9202	0.041	0.0418	0.0409	-0.0861	0.137	0.53	0.835076
HLA-DQB1	86Amb	10254	1052	9202	0.041	0.0418	0.0409	-0.0861	0.137	0.53	0.835076
HLA-DQB1	87Amb	10254	1052	9202	0.041	0.0418	0.0409	-0.0861	0.137	0.53	0.835076
HLA-DQB1	88Ref	10254	1052	9202	0.959	0.958	0.959	0.0861	0.137	0.53	0.835076
HLA-DQB1	88Amb	10254	1052	9202	0.041	0.0418	0.0409	-0.0861	0.137	0.53	0.835076
HLA-DQB1	89Amb	10254	1052	9202	0.041	0.0418	0.0409	-0.0861	0.137	0.53	0.835076
HLA-DQB1	90Amb	10254	1052	9202	0.041	0.0418	0.0409	-0.0861	0.137	0.53	0.835076
HLA-DQB1	91Ref	10254	1052	9202	0.959	0.958	0.959	0.0861	0.137	0.53	0.835076
HLA-DQB1	91Amb	10254	1052	9202	0.041	0.0418	0.0409	-0.0861	0.137	0.53	0.835076
HLA-DQB1	92Ref	10254	1052	9202	0.959	0.958	0.959	0.0861	0.137	0.53	0.835076
HLA-DQB1	92Amb	10254	1052	9202	0.041	0.0418	0.0409	-0.0861	0.137	0.53	0.835076
HLA-DQB1	93Ref	10254	1052	9202	0.959	0.958	0.959	0.0861	0.137	0.53	0.835076
HLA-DQB1	93Amb	10254	1052	9202	0.041	0.0418	0.0409	-0.0861	0.137	0.53	0.835076
HLA-C	103Ref	10448	1060	9388	0.875	0.885	0.874	0.053	0.0856	0.536	0.835076
HLA-C	103V	10448	1060	9388	0.125	0.115	0.126	-0.053	0.0856	0.536	0.835076
HLA-C	163L	10448	1060	9388	0.125	0.115	0.126	-0.053	0.0856	0.536	0.835076
HLA-C	173Ref	10448	1060	9388	0.875	0.885	0.874	0.053	0.0856	0.536	0.835076
HLA-C	173K	10448	1060	9388	0.125	0.115	0.126	-0.053	0.0856	0.536	0.835076
HLA-DPB1	76M	9824	1004	8820	0.786	0.793	0.785	0.0421	0.0687	0.54	0.835076
HLA-DQB1	28Ref	10254	1052	9202	0.794	0.789	0.794	-0.0414	0.0676	0.54	0.835076
HLA-DQB1	28S	10254	1052	9202	0.206	0.211	0.206	0.0414	0.0676	0.54	0.835076
HLA-DQB1	30S	10254	1052	9202	0.206	0.211	0.206	0.0414	0.0676	0.54	0.835076
HLA-DQB1	37I	10254	1052	9202	0.206	0.211	0.206	0.0414	0.0676	0.54	0.835076
HLA-DQB1	46Ref	10254	1052	9202	0.794	0.789	0.794	-0.0414	0.0676	0.54	0.835076
HLA-DQB1	46E	10254	1052	9202	0.206	0.211	0.206	0.0414	0.0676	0.54	0.835076
HLA-DQB1	47Ref	10254	1052	9202	0.794	0.789	0.794	-0.0414	0.0676	0.54	0.835076
HLA-DQB1	47F	10254	1052	9202	0.206	0.211	0.206	0.0414	0.0676	0.54	0.835076
HLA-DQB1	52Ref	10254	1052	9202	0.794	0.789	0.794	-0.0414	0.0676	0.54	0.835076
HLA-DQB1	52L	10254	1052	9202	0.206	0.211	0.206	0.0414	0.0676	0.54	0.835076
HLA-DQB1	55L	10254	1052	9202	0.206	0.211	0.206	0.0414	0.0676	0.54	0.835076
HLA-DQB1	71K	10254	1052	9202	0.206	0.211	0.206	0.0414	0.0676	0.54	0.835076
HLA-DQB1	74A	10254	1052	9202	0.206	0.211	0.206	0.0414	0.0676	0.54	0.835076
HLA-B	114N	9952	996	8956	0.449	0.444	0.45	-0.0346	0.0569	0.543	0.837905
HLA-DRB1	26F	9392	942	8450	0.74	0.749	0.739	0.0409	0.0678	0.546	0.840188
HLA-B	97T	9952	996	8956	0.132	0.134	0.131	-0.0495	0.0825	0.548	0.840188
HLA-DRB1	65Ref	9392	942	8450	0.496	0.497	0.496	0.315	0.525	0.548	0.840188
HLA-B	97N	9952	996	8956	0.0363	0.0377	0.0361	0.0863	0.145	0.552	0.844397
HLA-DRB1	70R	9392	942	8450	0.0519	0.0552	0.0515	-0.0762	0.13	0.557	0.844397
HLA-B	143Ref	9952	996	8956	0.95	0.955	0.949	-0.0755	0.129	0.559	0.844397
HLA-B	143S	9952	996	8956	0.0502	0.0447	0.0509	0.0755	0.129	0.559	0.844397
HLA-B	147Ref	9952	996	8956	0.95	0.955	0.949	-0.0755	0.129	0.559	0.844397
HLA-B	147L	9952	996	8956	0.0502	0.0447	0.0509	0.0755	0.129	0.559	0.844397
HLA-B	163Ref	9952	996	8956	0.256	0.25	0.257	0.038	0.065	0.559	0.844397
HLA-C	95Ref	10448	1060	9388	0.823	0.831	0.822	0.0424	0.0729	0.561	0.845634
HLA-DQB1	26L	10254	1052	9202	0.579	0.561	0.581	-0.0315	0.0555	0.57	0.853233
HLA-DQB1	57D	10254	1052	9202	0.502	0.515	0.501	0.0311	0.0548	0.57	0.853233
HLA-A	1Amb	10281	1047	9234	0.496	0.496	0.496	0.247	0.436	0.572	0.853233
HLA-C	113Ref	10448	1060	9388	0.97	0.965	0.971	-0.0854	0.151	0.572	0.853233
HLA-C	113H	10448	1060	9388	0.0295	0.0349	0.0289	0.0854	0.151	0.572	0.853233
HLA-A	156W	10281	1047	9234	0.108	0.108	0.108	0.0487	0.0884	0.582	0.866345
HLA-C	9S	10448	1060	9388	0.135	0.142	0.134	0.0421	0.0778	0.589	0.874946
HLA-A	149Ref	10281	1047	9234	0.943	0.942	0.943	-0.0629	0.117	0.592	0.875769
HLA-A	149T	10281	1047	9234	0.0573	0.0578	0.0572	0.0629	0.117	0.592	0.875769
HLA-DRB1	11V	9392	942	8450	0.158	0.136	0.16	-0.0427	0.0827	0.606	0.886963
HLA-DRB1	77Ref	9392	942	8450	0.883	0.889	0.882	0.0487	0.0945	0.606	0.886963
HLA-DQB1	66Ref	10254	1052	9202	0.758	0.754	0.759	-0.0328	0.0639	0.607	0.886963
HLA-DQB1	66D	10254	1052	9202	0.242	0.246	0.241	0.0328	0.0639	0.607	0.886963
HLA-DQB1	67Ref	10254	1052	9202	0.758	0.754	0.759	-0.0328	0.0639	0.607	0.886963
HLA-DQB1	67I	10254	1052	9202	0.242	0.246	0.241	0.0328	0.0639	0.607	0.886963
HLA-C	163E	10448	1060	9388	0.0568	0.0561	0.0569	0.0567	0.112	0.612	0.892448
HLA-DPB1	84G	9824	1004	8820	0.697	0.695	0.698	-0.0297	0.0607	0.625	0.907221
HLA-C	99F	10448	1060	9388	0.135	0.142	0.135	0.0379	0.0778	0.626	0.907221
HLA-C	95I	10448	1060	9388	0.162	0.153	0.163	-0.0365	0.0755	0.628	0.907221
HLA-A	63Ref	10281	1047	9234	0.85	0.849	0.85	-0.037	0.0767	0.629	0.907221
HLA-B	97Ref	9952	996	8956	0.246	0.23	0.248	-0.0324	0.067	0.629	0.907221
HLA-A	62L	10281	1047	9234	0.038	0.0396	0.0378	0.0682	0.142	0.631	0.907221
HLA-A	63Q	10281	1047	9234	0.038	0.0396	0.0378	0.0682	0.142	0.631	0.907221
HLA-DRB1	26Y	9392	942	8450	0.125	0.12	0.126	-0.0433	0.0915	0.636	0.912577
HLA-B	95W	9952	996	8956	0.176	0.182	0.175	-0.0344	0.0733	0.639	0.915048
HLA-DRB1	10E	9392	942	8450	0.0105	0.0111	0.0104	0.118	0.263	0.654	0.927255
HLA-DRB1	30R	9392	942	8450	0.0105	0.0111	0.0104	0.118	0.263	0.654	0.927255
HLA-DRB1	31V	9392	942	8450	0.0105	0.0111	0.0104	0.118	0.263	0.654	0.927255
HLA-DRB1	38A	9392	942	8450	0.0105	0.0111	0.0104	0.118	0.263	0.654	0.927255
HLA-DRB1	40Y	9392	942	8450	0.0105	0.0111	0.0104	0.118	0.263	0.654	0.927255
HLA-DQB1	30Y	10254	1052	9202	0.516	0.515	0.516	0.0245	0.0549	0.656	0.928253
HLA-C	183Amb	10448	1060	9388	0.497	0.497	0.497	0.226	0.537	0.673	0.95043
HLA-DQB1	77Ref	10254	1052	9202	0.349	0.347	0.349	-0.024	0.0577	0.677	0.953287
HLA-A	12Ref	10281	1047	9234	0.993	0.993	0.992	0.133	0.322	0.679	0.953287
HLA-B	69Ref	9952	996	8956	0.237	0.229	0.237	0.0266	0.0667	0.69	0.953287
HLA-B	69T	9952	996	8956	0.763	0.771	0.763	-0.0266	0.0667	0.69	0.953287
HLA-B	70N	9952	996	8956	0.763	0.771	0.763	-0.0266	0.0667	0.69	0.953287
HLA-B	71Ref	9952	996	8956	0.237	0.229	0.237	0.0266	0.0667	0.69	0.953287
HLA-B	71T	9952	996	8956	0.763	0.771	0.763	-0.0266	0.0667	0.69	0.953287
HLA-DQB1	57A	10254	1052	9202	0.306	0.301	0.307	0.024	0.0602	0.69	0.953287
HLA-A	142Ref	10281	1047	9234	0.668	0.667	0.669	-0.0232	0.0584	0.691	0.953287
HLA-A	142T	10281	1047	9234	0.332	0.333	0.331	0.0232	0.0584	0.691	0.953287
HLA-A	145Ref	10281	1047	9234	0.668	0.667	0.669	-0.0232	0.0584	0.691	0.953287
HLA-A	145H	10281	1047	9234	0.332	0.333	0.331	0.0232	0.0584	0.691	0.953287
HLA-DPB1	9H	9824	1004	8820	0.0577	0.0613	0.0573	-0.0441	0.116	0.704	0.969354
HLA-A	76V	10281	1047	9234	0.589	0.586	0.589	0.0209	0.056	0.709	0.972008
HLA-A	77D	10281	1047	9234	0.589	0.586	0.589	0.0209	0.056	0.709	0.972008
HLA-DPB1	35L	9824	1004	8820	0.0278	0.0284	0.0278	-0.0644	0.173	0.71	0.972008
HLA-DQA1	34Ref	10403	1066	9337	0.437	0.426	0.438	0.0203	0.0553	0.714	0.972957
HLA-DQA1	34Q	10403	1066	9337	0.563	0.574	0.562	-0.0203	0.0553	0.714	0.972957
HLA-B	116S	9952	996	8956	0.225	0.234	0.224	-0.0242	0.0677	0.72	0.972957
HLA-DPB1	84Ref	9824	1004	8820	0.294	0.296	0.294	0.0215	0.0615	0.726	0.972957
HLA-DPB1	85Ref	9824	1004	8820	0.294	0.296	0.294	0.0215	0.0615	0.726	0.972957
HLA-DPB1	85G	9824	1004	8820	0.706	0.704	0.706	-0.0215	0.0615	0.726	0.972957
HLA-DPB1	86Ref	9824	1004	8820	0.294	0.296	0.294	0.0215	0.0615	0.726	0.972957
HLA-DPB1	86P	9824	1004	8820	0.706	0.704	0.706	-0.0215	0.0615	0.726	0.972957
HLA-DPB1	87Ref	9824	1004	8820	0.294	0.296	0.294	0.0215	0.0615	0.726	0.972957
HLA-DPB1	87M	9824	1004	8820	0.706	0.704	0.706	-0.0215	0.0615	0.726	0.972957
HLA-C	95F	10448	1060	9388	0.0158	0.0165	0.0157	-0.0794	0.228	0.727	0.972957
HLA-C	156D	10448	1060	9388	0.0158	0.0165	0.0157	-0.0794	0.228	0.727	0.972957
HLA-DQB1	77T	10254	1052	9202	0.619	0.616	0.619	0.0194	0.0566	0.732	0.976125
HLA-DRB1	74R	9392	942	8450	0.116	0.111	0.116	-0.0319	0.0947	0.736	0.976125
HLA-C	94Ref	10448	1060	9388	0.845	0.85	0.845	0.0258	0.0768	0.737	0.976125
HLA-C	94I	10448	1060	9388	0.155	0.15	0.155	-0.0258	0.0768	0.737	0.976125
HLA-DRB1	77N	9392	942	8450	0.116	0.111	0.116	-0.0317	0.0947	0.738	0.976125
HLA-C	24Ref	10448	1060	9388	0.424	0.423	0.424	0.0184	0.0553	0.74	0.976125
HLA-C	24A	10448	1060	9388	0.576	0.577	0.576	-0.0184	0.0553	0.74	0.976125
HLA-DPB1	35Ref	9824	1004	8820	0.0982	0.101	0.0979	0.0309	0.0934	0.741	0.976125
HLA-C	1Amb	10448	1060	9388	0.497	0.497	0.498	0.177	0.538	0.742	0.976125
HLA-C	116L	10448	1060	9388	0.0252	0.0264	0.025	-0.0562	0.171	0.743	0.976125
HLA-DRB1	26Ref	9392	942	8450	0.135	0.131	0.136	-0.0274	0.0864	0.751	0.983739
HLA-B	11Ref	9952	996	8956	0.299	0.303	0.299	-0.0193	0.0617	0.755	0.983739
HLA-B	11A	9952	996	8956	0.701	0.697	0.701	0.0193	0.0617	0.755	0.983739
HLA-C	152Ref	10448	1060	9388	0.659	0.665	0.659	0.0181	0.058	0.755	0.983739
HLA-A	74Ref	10281	1047	9234	0.71	0.708	0.711	-0.0186	0.0604	0.758	0.983739
HLA-DRB1	85A	9392	942	8450	0.0305	0.0318	0.0303	0.0518	0.169	0.759	0.983739
HLA-A	95V	10281	1047	9234	0.28	0.281	0.28	0.0184	0.0611	0.764	0.983739
HLA-A	77Ref	10281	1047	9234	0.352	0.354	0.352	-0.0172	0.0582	0.768	0.983739
HLA-C	99Y	10448	1060	9388	0.7	0.698	0.7	-0.0165	0.0592	0.781	0.983739
HLA-DPB1	76I	9824	1004	8820	0.0256	0.0284	0.0253	0.047	0.169	0.781	0.983739
HLA-B	113Ref	9952	996	8956	0.726	0.718	0.727	-0.0171	0.0628	0.785	0.983739
HLA-B	113Y	9952	996	8956	0.274	0.282	0.273	0.0171	0.0628	0.785	0.983739
HLA-B	30Ref	9952	996	8956	0.946	0.936	0.947	-0.0324	0.12	0.787	0.983739
HLA-B	30G	9952	996	8956	0.0542	0.0638	0.0531	0.0324	0.12	0.787	0.983739
HLA-C	114Ref	10448	1060	9388	0.751	0.75	0.751	0.0166	0.0634	0.793	0.983739
HLA-C	114N	10448	1060	9388	0.249	0.25	0.249	-0.0163	0.0634	0.796	0.983739
HLA-A	62R	10281	1047	9234	0.112	0.112	0.112	0.0222	0.0867	0.798	0.983739
HLA-A	63N	10281	1047	9234	0.112	0.112	0.112	0.0222	0.0867	0.798	0.983739
HLA-DPB1	91Ref	9824	1004	8820	0.977	0.976	0.978	-0.0466	0.185	0.801	0.983739
HLA-DPB1	91Amb	9824	1004	8820	0.0226	0.0244	0.0224	0.0466	0.185	0.801	0.983739
HLA-DPB1	92Ref	9824	1004	8820	0.977	0.976	0.978	-0.0466	0.185	0.801	0.983739
HLA-DPB1	92Amb	9824	1004	8820	0.0226	0.0244	0.0224	0.0466	0.185	0.801	0.983739
HLA-DQA1	84Ref	10403	1066	9337	0.499	0.499	0.499	-0.259	1.07	0.808	0.983739
HLA-C	152A	10448	1060	9388	0.34	0.335	0.34	-0.0137	0.058	0.813	0.983739
HLA-B	116Ref	9952	996	8956	0.392	0.374	0.394	-0.0137	0.0582	0.814	0.983739
HLA-A	97R	10281	1047	9234	0.354	0.354	0.354	0.0126	0.0577	0.827	0.983739
HLA-B	4Ref	9952	996	8956	0.499	0.499	0.499	-0.231	1.06	0.828	0.983739
HLA-DPB1	55D	9824	1004	8820	0.442	0.448	0.441	0.0119	0.0558	0.831	0.983739
HLA-DPB1	56Ref	9824	1004	8820	0.558	0.552	0.559	-0.0119	0.0558	0.831	0.983739
HLA-DPB1	56E	9824	1004	8820	0.442	0.448	0.441	0.0119	0.0558	0.831	0.983739
HLA-A	74H	10281	1047	9234	0.289	0.291	0.289	0.0125	0.0605	0.836	0.983739
HLA-DQB1	37Ref	10254	1052	9202	0.785	0.784	0.785	-0.0138	0.0668	0.836	0.983739
HLA-C	163Ref	10448	1060	9388	0.818	0.829	0.817	0.0147	0.0712	0.837	0.983739
HLA-DRB1	71E	9392	942	8450	0.148	0.146	0.148	-0.016	0.0817	0.844	0.983739
HLA-A	62G	10281	1047	9234	0.289	0.291	0.289	0.0115	0.0605	0.849	0.983739
HLA-C	73Ref	10448	1060	9388	0.412	0.412	0.411	-0.0102	0.0559	0.855	0.983739
HLA-C	73A	10448	1060	9388	0.588	0.588	0.589	0.0102	0.0559	0.855	0.983739
HLA-A	77S	10281	1047	9234	0.0595	0.0602	0.0595	-0.021	0.115	0.856	0.983739
HLA-DPB1	55Ref	9824	1004	8820	0.524	0.517	0.525	-0.01	0.0557	0.857	0.983739
HLA-A	183Amb	10281	1047	9234	0.493	0.492	0.493	-0.0542	0.303	0.858	0.983739
HLA-B	77D	9952	996	8956	0.0522	0.0557	0.0518	0.0217	0.125	0.862	0.983739
HLA-DQB1	13Amb	10254	1052	9202	0.0325	0.0366	0.032	0.0254	0.146	0.862	0.983739
HLA-DQB1	14Amb	10254	1052	9202	0.0325	0.0366	0.032	0.0254	0.146	0.862	0.983739
HLA-DQB1	15Ref	10254	1052	9202	0.968	0.963	0.968	-0.0254	0.146	0.862	0.983739
HLA-DQB1	15Amb	10254	1052	9202	0.0325	0.0366	0.032	0.0254	0.146	0.862	0.983739
HLA-DQB1	16Ref	10254	1052	9202	0.968	0.963	0.968	-0.0254	0.146	0.862	0.983739
HLA-DQB1	16Amb	10254	1052	9202	0.0325	0.0366	0.032	0.0254	0.146	0.862	0.983739
HLA-DQB1	17Ref	10254	1052	9202	0.968	0.963	0.968	-0.0254	0.146	0.862	0.983739
HLA-DQB1	17Amb	10254	1052	9202	0.0325	0.0366	0.032	0.0254	0.146	0.862	0.983739
HLA-DQB1	18Ref	10254	1052	9202	0.968	0.963	0.968	-0.0254	0.146	0.862	0.983739
HLA-DQB1	18Amb	10254	1052	9202	0.0325	0.0366	0.032	0.0254	0.146	0.862	0.983739
HLA-DQB1	19Ref	10254	1052	9202	0.968	0.963	0.968	-0.0254	0.146	0.862	0.983739
HLA-DQB1	19Amb	10254	1052	9202	0.0325	0.0366	0.032	0.0254	0.146	0.862	0.983739
HLA-DQB1	20Ref	10254	1052	9202	0.968	0.963	0.968	-0.0254	0.146	0.862	0.983739
HLA-DQB1	20Amb	10254	1052	9202	0.0325	0.0366	0.032	0.0254	0.146	0.862	0.983739
HLA-DQB1	70Amb	10254	1052	9202	0.0325	0.0366	0.032	0.0254	0.146	0.862	0.983739
HLA-DQB1	71Amb	10254	1052	9202	0.0325	0.0366	0.032	0.0254	0.146	0.862	0.983739
HLA-DQB1	72Ref	10254	1052	9202	0.968	0.963	0.968	-0.0254	0.146	0.862	0.983739
HLA-DQB1	72Amb	10254	1052	9202	0.0325	0.0366	0.032	0.0254	0.146	0.862	0.983739
HLA-DQB1	73Ref	10254	1052	9202	0.968	0.963	0.968	-0.0254	0.146	0.862	0.983739
HLA-DQB1	73Amb	10254	1052	9202	0.0325	0.0366	0.032	0.0254	0.146	0.862	0.983739
HLA-DQB1	74Amb	10254	1052	9202	0.0325	0.0366	0.032	0.0254	0.146	0.862	0.983739
HLA-DQB1	75Amb	10254	1052	9202	0.0325	0.0366	0.032	0.0254	0.146	0.862	0.983739
HLA-DQB1	76Ref	10254	1052	9202	0.968	0.963	0.968	-0.0254	0.146	0.862	0.983739
HLA-DQB1	76Amb	10254	1052	9202	0.0325	0.0366	0.032	0.0254	0.146	0.862	0.983739
HLA-DQB1	77Amb	10254	1052	9202	0.0325	0.0366	0.032	0.0254	0.146	0.862	0.983739
HLA-DQB1	78Ref	10254	1052	9202	0.968	0.963	0.968	-0.0254	0.146	0.862	0.983739
HLA-DQB1	78Amb	10254	1052	9202	0.0325	0.0366	0.032	0.0254	0.146	0.862	0.983739
HLA-DQB1	79Ref	10254	1052	9202	0.968	0.963	0.968	-0.0254	0.146	0.862	0.983739
HLA-DQB1	79Amb	10254	1052	9202	0.0325	0.0366	0.032	0.0254	0.146	0.862	0.983739
HLA-DQB1	80Ref	10254	1052	9202	0.968	0.963	0.968	-0.0254	0.146	0.862	0.983739
HLA-DQB1	80Amb	10254	1052	9202	0.0325	0.0366	0.032	0.0254	0.146	0.862	0.983739
HLA-A	107Ref	10281	1047	9234	0.709	0.708	0.709	-0.0102	0.0604	0.865	0.983739
HLA-A	107W	10281	1047	9234	0.291	0.292	0.291	0.0102	0.0604	0.865	0.983739
HLA-B	177Ref	9952	996	8956	0.286	0.264	0.289	-0.0106	0.064	0.869	0.983739
HLA-B	177E	9952	996	8956	0.714	0.736	0.711	0.0106	0.064	0.869	0.983739
HLA-B	180Ref	9952	996	8956	0.286	0.264	0.289	-0.0106	0.064	0.869	0.983739
HLA-B	180Q	9952	996	8956	0.714	0.736	0.711	0.0106	0.064	0.869	0.983739
HLA-B	178Ref	9952	996	8956	0.177	0.163	0.178	-0.0108	0.0758	0.887	0.983739
HLA-B	178T	9952	996	8956	0.823	0.837	0.822	0.0108	0.0758	0.887	0.983739
HLA-C	21Ref	10448	1060	9388	0.798	0.8	0.797	-0.00897	0.0682	0.895	0.983739
HLA-C	21H	10448	1060	9388	0.202	0.2	0.203	0.00897	0.0682	0.895	0.983739
HLA-C	116S	10448	1060	9388	0.549	0.548	0.549	0.00721	0.0548	0.895	0.983739
HLA-DQB1	75Ref	10254	1052	9202	0.376	0.377	0.376	-0.00753	0.0568	0.895	0.983739
HLA-B	116L	9952	996	8956	0.0902	0.0939	0.0898	-0.0123	0.0971	0.899	0.983739
HLA-DPB1	36Ref	9824	1004	8820	0.519	0.513	0.519	0.00683	0.0558	0.903	0.983739
HLA-DPB1	36V	9824	1004	8820	0.481	0.487	0.481	-0.00683	0.0558	0.903	0.983739
HLA-DRB1	85Ref	9392	942	8450	0.968	0.968	0.968	0.0197	0.169	0.907	0.983739
HLA-DPB1	35F	9824	1004	8820	0.874	0.871	0.874	-0.00938	0.0845	0.912	0.983739
HLA-C	66Ref	10448	1060	9388	0.817	0.811	0.818	-0.00774	0.0714	0.914	0.983739
HLA-C	66N	10448	1060	9388	0.183	0.189	0.182	0.00774	0.0714	0.914	0.983739
HLA-B	158Ref	9952	996	8956	0.959	0.961	0.958	-0.0138	0.143	0.923	0.983739
HLA-B	158T	9952	996	8956	0.0413	0.0392	0.0415	0.0138	0.143	0.923	0.983739
HLA-B	24A	9952	996	8956	0.306	0.312	0.305	-0.00559	0.0603	0.926	0.983739
HLA-DPB1	55E	9824	1004	8820	0.0337	0.0354	0.0336	-0.0144	0.156	0.926	0.983739
HLA-DQB1	86G	10254	1052	9202	0.0495	0.0471	0.0498	-0.0119	0.128	0.926	0.983739
HLA-B	9D	9952	996	8956	0.0991	0.0939	0.0997	0.00895	0.0985	0.928	0.983739
HLA-B	103Ref	9952	996	8956	0.8	0.791	0.802	-0.00628	0.0696	0.928	0.983739
HLA-A	109Ref	10281	1047	9234	0.96	0.958	0.961	-0.00974	0.138	0.944	0.983739
HLA-A	109L	10281	1047	9234	0.0396	0.042	0.0393	0.00974	0.138	0.944	0.983739
HLA-DRB1	72Ref	9392	942	8450	0.499	0.5	0.499	12.1	173	0.944	0.983739
HLA-DRB1	75Ref	9392	942	8450	0.499	0.5	0.499	12.1	173	0.944	0.983739
HLA-DRB1	76Ref	9392	942	8450	0.499	0.5	0.499	12.1	173	0.944	0.983739
HLA-DRB1	79Ref	9392	942	8450	0.499	0.5	0.499	12.1	173	0.944	0.983739
HLA-B	99Ref	9952	996	8956	0.981	0.977	0.982	-0.0134	0.205	0.948	0.983739
HLA-A	70Ref	10281	1047	9234	0.701	0.709	0.701	0.00383	0.0602	0.949	0.983739
HLA-DQB1	71T	10254	1052	9202	0.592	0.586	0.592	0.00362	0.056	0.949	0.983739
HLA-DQB1	74E	10254	1052	9202	0.592	0.586	0.592	0.00362	0.056	0.949	0.983739
HLA-DQB1	75L	10254	1052	9202	0.592	0.586	0.592	0.00362	0.056	0.949	0.983739
HLA-DRB1	55Ref	9392	942	8450	0.499	0.5	0.499	12.2	197	0.951	0.983739
HLA-DRB1	56Ref	9392	942	8450	0.499	0.5	0.499	12.2	197	0.951	0.983739
HLA-DRB1	59Ref	9392	942	8450	0.499	0.5	0.499	12.2	197	0.951	0.983739
HLA-DRB1	61Ref	9392	942	8450	0.499	0.5	0.499	12.2	197	0.951	0.983739
HLA-DRB1	62Ref	9392	942	8450	0.499	0.5	0.499	12.2	197	0.951	0.983739
HLA-DRB1	63Ref	9392	942	8450	0.499	0.5	0.499	12.2	197	0.951	0.983739
HLA-DRB1	64Ref	9392	942	8450	0.499	0.5	0.499	12.2	197	0.951	0.983739
HLA-DRB1	66Ref	9392	942	8450	0.499	0.5	0.499	12.2	197	0.951	0.983739
HLA-DRB1	68Ref	9392	942	8450	0.499	0.5	0.499	12.2	197	0.951	0.983739
HLA-DRB1	69Ref	9392	942	8450	0.499	0.5	0.499	12.2	197	0.951	0.983739
HLA-DRB1	34Ref	9392	942	8450	0.499	0.5	0.499	12.2	203	0.952	0.983739
HLA-DRB1	35Ref	9392	942	8450	0.499	0.5	0.499	12.2	203	0.952	0.983739
HLA-DRB1	36Ref	9392	942	8450	0.499	0.5	0.499	12.2	203	0.952	0.983739
HLA-DRB1	39Ref	9392	942	8450	0.499	0.5	0.499	12.2	203	0.952	0.983739
HLA-DRB1	41Ref	9392	942	8450	0.499	0.5	0.499	12.2	203	0.952	0.983739
HLA-DRB1	42Ref	9392	942	8450	0.499	0.5	0.499	12.2	203	0.952	0.983739
HLA-DRB1	43Ref	9392	942	8450	0.499	0.5	0.499	12.2	203	0.952	0.983739
HLA-DRB1	44Ref	9392	942	8450	0.499	0.5	0.499	12.2	203	0.952	0.983739
HLA-DRB1	46Ref	9392	942	8450	0.499	0.5	0.499	12.2	203	0.952	0.983739
HLA-DRB1	48Ref	9392	942	8450	0.499	0.5	0.499	12.2	203	0.952	0.983739
HLA-DRB1	49Ref	9392	942	8450	0.499	0.5	0.499	12.2	203	0.952	0.983739
HLA-DRB1	50Ref	9392	942	8450	0.499	0.5	0.499	12.2	203	0.952	0.983739
HLA-B	98Ref	9952	996	8956	0.499	0.5	0.499	12	203	0.953	0.983739
HLA-A	70Q	10281	1047	9234	0.299	0.291	0.299	-0.00349	0.0602	0.954	0.983739
HLA-A	182Ref	10281	1047	9234	0.5	0.5	0.5	11.1	196	0.955	0.983739
HLA-C	175Ref	10448	1060	9388	0.999	1	0.999	11.7	211	0.956	0.983739
HLA-DPB1	6Ref	9824	1004	8820	0.5	0.5	0.5	9.88	182	0.957	0.983739
HLA-DPB1	7Ref	9824	1004	8820	0.5	0.5	0.5	9.88	182	0.957	0.983739
HLA-A	164Ref	10281	1047	9234	0.5	0.5	0.5	11.2	211	0.958	0.983739
HLA-DRB1	67I	9392	942	8450	0.442	0.443	0.442	0.00298	0.0585	0.959	0.983739
HLA-DRB1	80Ref	9392	942	8450	0.498	0.5	0.498	13.1	253	0.959	0.983739
HLA-DRB1	81Ref	9392	942	8450	0.498	0.5	0.498	13.1	253	0.959	0.983739
HLA-DRB1	82Ref	9392	942	8450	0.498	0.5	0.498	13.1	253	0.959	0.983739
HLA-DRB1	83Ref	9392	942	8450	0.498	0.5	0.498	13.1	253	0.959	0.983739
HLA-A	68Ref	10281	1047	9234	0.5	0.5	0.5	9.31	197	0.962	0.983739
HLA-A	69Ref	10281	1047	9234	0.5	0.5	0.5	9.31	197	0.962	0.983739
HLA-A	71Ref	10281	1047	9234	0.5	0.5	0.5	9.31	197	0.962	0.983739
HLA-A	72Ref	10281	1047	9234	0.5	0.5	0.5	9.31	197	0.962	0.983739
HLA-B	59Ref	9952	996	8956	0.5	0.5	0.5	9.99	224	0.964	0.983739
HLA-DQA1	79Ref	10403	1066	9337	0.5	0.5	0.5	10.7	235	0.964	0.983739
HLA-B	114Ref	9952	996	8956	0.507	0.506	0.507	0.00246	0.0563	0.965	0.983739
HLA-B	45T	9952	996	8956	0.251	0.271	0.249	-0.00262	0.0642	0.967	0.983739
HLA-DRB1	18Ref	9392	942	8450	0.5	0.5	0.5	7.96	197	0.968	0.983739
HLA-DRB1	19Ref	9392	942	8450	0.5	0.5	0.5	7.96	197	0.968	0.983739
HLA-DRB1	21Ref	9392	942	8450	0.5	0.5	0.5	7.96	197	0.968	0.983739
HLA-DRB1	22Ref	9392	942	8450	0.5	0.5	0.5	7.96	197	0.968	0.983739
HLA-DRB1	23Ref	9392	942	8450	0.5	0.5	0.5	7.96	197	0.968	0.983739
HLA-DRB1	24Ref	9392	942	8450	0.5	0.5	0.5	7.96	197	0.968	0.983739
HLA-DRB1	27Ref	9392	942	8450	0.5	0.5	0.5	7.96	197	0.968	0.983739
HLA-DRB1	29Ref	9392	942	8450	0.5	0.5	0.5	7.96	197	0.968	0.983739
HLA-B	103L	9952	996	8956	0.199	0.208	0.198	0.0027	0.0697	0.969	0.983739
HLA-A	54Ref	10281	1047	9234	0.5	0.5	0.5	7.44	197	0.97	0.983739
HLA-C	156Ref	10448	1060	9388	0.288	0.296	0.287	0.00195	0.0603	0.974	0.986399
HLA-C	116F	10448	1060	9388	0.269	0.274	0.268	-0.00185	0.0618	0.976	0.987028
HLA-B	131Ref	9952	996	8956	0.301	0.281	0.303	-0.00138	0.0626	0.982	0.990299
HLA-B	131S	9952	996	8956	0.699	0.719	0.697	0.00138	0.0626	0.982	0.990299
HLA-C	9D	10448	1060	9388	0.389	0.383	0.39	-0.00103	0.0559	0.985	0.991927
HLA-B	67F	9952	996	8956	0.261	0.263	0.261	-0.00107	0.0638	0.987	0.992545
HLA-DRB1	95Amb	9392	942	8450	0.988	0.987	0.988	-0.00308	0.271	0.991	0.99517
HLA-B	99S	9952	996	8956	0.0158	0.0176	0.0156	0.000696	0.227	0.998	0.999
HLA-C	116Ref	10448	1060	9388	0.157	0.151	0.158	0.000212	0.0761	0.998	0.999
HLA-DRB1	40Ref	9392	942	8450	0.989	0.989	0.988	0.000301	0.261	0.999	0.999
HLA-A	31S	10281	1047	9234	0.000146	0.000955	5.41e-05	2.78	1.23	0.0237
HLA-A	35Q	10281	1047	9234	0.000146	0.000955	5.41e-05	2.78	1.23	0.0237
HLA-A	56E	10281	1047	9234	0.000146	0.000955	5.41e-05	2.78	1.23	0.0237
HLA-A	74N	10281	1047	9234	0.000146	0.000955	5.41e-05	2.78	1.23	0.0237
HLA-DQA1	6Amb	10403	1066	9337	0.00274	0.00516	0.00246	0.809	0.383	0.0346
HLA-DQA1	7Amb	10403	1066	9337	0.00274	0.00516	0.00246	0.809	0.383	0.0346
HLA-DQA1	8Amb	10403	1066	9337	0.00274	0.00516	0.00246	0.809	0.383	0.0346
HLA-DQA1	9Amb	10403	1066	9337	0.00274	0.00516	0.00246	0.809	0.383	0.0346
HLA-DQA1	10Amb	10403	1066	9337	0.00274	0.00516	0.00246	0.809	0.383	0.0346
HLA-DQA1	11Amb	10403	1066	9337	0.00274	0.00516	0.00246	0.809	0.383	0.0346
HLA-DQB1	37D	10254	1052	9202	0.00853	0.00523	0.00891	-0.622	0.37	0.0926
HLA-A	171H	10281	1047	9234	0.00861	0.00621	0.00888	-0.575	0.372	0.122
HLA-A	163E	10281	1047	9234	0.000486	0.00143	0.000379	1.06	0.826	0.2
HLA-B	183Ref	9952	996	8956	0.00754	0.00803	0.00748	-0.456	0.376	0.225
HLA-DRB1	8Amb	9392	942	8450	0.00224	0.00159	0.00231	-1.14	1.02	0.264
HLA-DRB1	9Amb	9392	942	8450	0.00224	0.00159	0.00231	-1.14	1.02	0.264
HLA-DRB1	10Amb	9392	942	8450	0.00224	0.00159	0.00231	-1.14	1.02	0.264
HLA-DRB1	11Amb	9392	942	8450	0.00224	0.00159	0.00231	-1.14	1.02	0.264
HLA-DRB1	12Amb	9392	942	8450	0.00224	0.00159	0.00231	-1.14	1.02	0.264
HLA-DRB1	13Amb	9392	942	8450	0.00224	0.00159	0.00231	-1.14	1.02	0.264
HLA-DRB1	14Amb	9392	942	8450	0.00224	0.00159	0.00231	-1.14	1.02	0.264
HLA-DRB1	15Amb	9392	942	8450	0.00224	0.00159	0.00231	-1.14	1.02	0.264
HLA-DRB1	16Amb	9392	942	8450	0.00224	0.00159	0.00231	-1.14	1.02	0.264
HLA-DRB1	17Amb	9392	942	8450	0.00224	0.00159	0.00231	-1.14	1.02	0.264
HLA-B	1Ref	9952	996	8956	0.00342	0.00301	0.00346	-0.675	0.607	0.266
HLA-B	76V	9952	996	8956	0.000653	0.00151	0.000558	0.624	0.851	0.463
HLA-B	77G	9952	996	8956	0.000653	0.00151	0.000558	0.624	0.851	0.463
HLA-B	90D	9952	996	8956	0.000653	0.00151	0.000558	0.624	0.851	0.463
HLA-B	103M	9952	996	8956	0.000653	0.00151	0.000558	0.624	0.851	0.463
HLA-DPB1	84V	9824	1004	8820	0.0083	0.00896	0.00822	0.21	0.289	0.466
HLA-C	143S	10448	1060	9388	0.00971	0.0066	0.0101	-0.212	0.291	0.467
HLA-C	170G	10448	1060	9388	0.00971	0.0066	0.0101	-0.212	0.291	0.467
HLA-A	102H	10281	1047	9234	0.00287	0.00287	0.00287	-0.388	0.608	0.524
HLA-A	1Ref	10281	1047	9234	0.00443	0.0043	0.00444	-0.247	0.436	0.572
HLA-DRB1	9K	9392	942	8450	0.00932	0.00902	0.00935	-0.183	0.335	0.584
HLA-DRB1	11D	9392	942	8450	0.00932	0.00902	0.00935	-0.183	0.335	0.584
HLA-DRB1	28H	9392	942	8450	0.00932	0.00902	0.00935	-0.183	0.335	0.584
HLA-DRB1	30G	9392	942	8450	0.00932	0.00902	0.00935	-0.183	0.335	0.584
HLA-C	183Ref	10448	1060	9388	0.00263	0.0033	0.00256	-0.226	0.537	0.673
HLA-A	12M	10281	1047	9234	0.00744	0.00669	0.00753	-0.133	0.322	0.679
HLA-C	1Ref	10448	1060	9388	0.00254	0.0033	0.00245	-0.177	0.538	0.742
HLA-DQA1	84T	10403	1066	9337	0.000865	0.000938	0.000857	0.259	1.07	0.808
HLA-B	4F	9952	996	8956	0.000754	0.000502	0.000782	0.231	1.06	0.828
HLA-DRB1	65DEL	9392	942	8450	0.00287	0.00265	0.0029	0.109	0.536	0.838
HLA-A	183Ref	10281	1047	9234	0.00705	0.00764	0.00699	0.0542	0.303	0.858
HLA-B	99F	9952	996	8956	0.00301	0.00502	0.00279	0.0735	0.486	0.88
HLA-C	152T	10448	1060	9388	0.000909	0	0.00101	-11.8	190	0.95
HLA-DRB1	55V1	9392	942	8450	0.00101	0	0.00112	-12.2	203	0.952
HLA-DRB1	56V1	9392	942	8450	0.00101	0	0.00112	-12.2	203	0.952
HLA-DRB1	57V1	9392	942	8450	0.00101	0	0.00112	-12.2	203	0.952
HLA-DRB1	58V1	9392	942	8450	0.00101	0	0.00112	-12.2	203	0.952
HLA-DRB1	59V1	9392	942	8450	0.00101	0	0.00112	-12.2	203	0.952
HLA-DRB1	60V1	9392	942	8450	0.00101	0	0.00112	-12.2	203	0.952
HLA-DRB1	61V1	9392	942	8450	0.00101	0	0.00112	-12.2	203	0.952
HLA-DRB1	62V1	9392	942	8450	0.00101	0	0.00112	-12.2	203	0.952
HLA-DRB1	63V1	9392	942	8450	0.00101	0	0.00112	-12.2	203	0.952
HLA-DRB1	64V1	9392	942	8450	0.00101	0	0.00112	-12.2	203	0.952
HLA-DRB1	65V1	9392	942	8450	0.00101	0	0.00112	-12.2	203	0.952
HLA-DRB1	66V1	9392	942	8450	0.00101	0	0.00112	-12.2	203	0.952
HLA-DRB1	67V1	9392	942	8450	0.00101	0	0.00112	-12.2	203	0.952
HLA-DRB1	68V1	9392	942	8450	0.00101	0	0.00112	-12.2	203	0.952
HLA-DRB1	69V1	9392	942	8450	0.00101	0	0.00112	-12.2	203	0.952
HLA-DRB1	70V1	9392	942	8450	0.00101	0	0.00112	-12.2	203	0.952
HLA-DRB1	71V1	9392	942	8450	0.00101	0	0.00112	-12.2	203	0.952
HLA-DRB1	72V1	9392	942	8450	0.00101	0	0.00112	-12.2	203	0.952
HLA-DRB1	73V1	9392	942	8450	0.00101	0	0.00112	-12.2	203	0.952
HLA-DRB1	74V1	9392	942	8450	0.00101	0	0.00112	-12.2	203	0.952
HLA-DRB1	75V1	9392	942	8450	0.00101	0	0.00112	-12.2	203	0.952
HLA-DRB1	76V1	9392	942	8450	0.00101	0	0.00112	-12.2	203	0.952
HLA-DRB1	77V1	9392	942	8450	0.00101	0	0.00112	-12.2	203	0.952
HLA-DRB1	78V1	9392	942	8450	0.00101	0	0.00112	-12.2	203	0.952
HLA-DRB1	79V1	9392	942	8450	0.00101	0	0.00112	-12.2	203	0.952
HLA-DRB1	80V1	9392	942	8450	0.00101	0	0.00112	-12.2	203	0.952
HLA-DRB1	81V1	9392	942	8450	0.00101	0	0.00112	-12.2	203	0.952
HLA-DRB1	82V1	9392	942	8450	0.00101	0	0.00112	-12.2	203	0.952
HLA-DRB1	83V1	9392	942	8450	0.00101	0	0.00112	-12.2	203	0.952
HLA-DRB1	85V1	9392	942	8450	0.00101	0	0.00112	-12.2	203	0.952
HLA-DRB1	86V1	9392	942	8450	0.00101	0	0.00112	-12.2	203	0.952
HLA-B	98T	9952	996	8956	0.000854	0	0.000949	-12	203	0.953
HLA-DRB1	31L	9392	942	8450	0.000958	0	0.00107	-12.3	209	0.953
HLA-DRB1	32X	9392	942	8450	0.000958	0	0.00107	-12.3	209	0.953
HLA-DRB1	33V1	9392	942	8450	0.000958	0	0.00107	-12.3	209	0.953
HLA-DRB1	34V1	9392	942	8450	0.000958	0	0.00107	-12.3	209	0.953
HLA-DRB1	35V1	9392	942	8450	0.000958	0	0.00107	-12.3	209	0.953
HLA-DRB1	36V1	9392	942	8450	0.000958	0	0.00107	-12.3	209	0.953
HLA-DRB1	37V1	9392	942	8450	0.000958	0	0.00107	-12.3	209	0.953
HLA-DRB1	38V1	9392	942	8450	0.000958	0	0.00107	-12.3	209	0.953
HLA-DRB1	39V1	9392	942	8450	0.000958	0	0.00107	-12.3	209	0.953
HLA-DRB1	40V1	9392	942	8450	0.000958	0	0.00107	-12.3	209	0.953
HLA-DRB1	41V1	9392	942	8450	0.000958	0	0.00107	-12.3	209	0.953
HLA-DRB1	42V1	9392	942	8450	0.000958	0	0.00107	-12.3	209	0.953
HLA-DRB1	43V1	9392	942	8450	0.000958	0	0.00107	-12.3	209	0.953
HLA-DRB1	44V1	9392	942	8450	0.000958	0	0.00107	-12.3	209	0.953
HLA-DRB1	46V1	9392	942	8450	0.000958	0	0.00107	-12.3	209	0.953
HLA-DRB1	47V1	9392	942	8450	0.000958	0	0.00107	-12.3	209	0.953
HLA-DRB1	48V1	9392	942	8450	0.000958	0	0.00107	-12.3	209	0.953
HLA-DRB1	49V1	9392	942	8450	0.000958	0	0.00107	-12.3	209	0.953
HLA-DRB1	50V1	9392	942	8450	0.000958	0	0.00107	-12.3	209	0.953
HLA-A	182A	10281	1047	9234	0.000389	0.000478	0.000379	-11.1	196	0.955
HLA-C	175R	10448	1060	9388	0.000718	0	0.000799	-11.7	211	0.956
HLA-DPB1	6Amb	9824	1004	8820	0.000153	0	0.00017	-9.88	182	0.957
HLA-DPB1	7Amb	9824	1004	8820	0.000153	0	0.00017	-9.88	182	0.957
HLA-A	164F	10281	1047	9234	0.00034	0.000478	0.000325	-11.2	211	0.958
HLA-DRB1	72G	9392	942	8450	0.000319	0	0.000355	-10.6	206	0.959
HLA-DRB1	87V1	9392	942	8450	0.00165	0	0.00183	-13.1	257	0.959
HLA-DRB1	88V1	9392	942	8450	0.00165	0	0.00183	-13.1	257	0.959
HLA-DRB1	89V1	9392	942	8450	0.00165	0	0.00183	-13.1	257	0.959
HLA-DRB1	90V1	9392	942	8450	0.00165	0	0.00183	-13.1	257	0.959
HLA-DRB1	91V1	9392	942	8450	0.00165	0	0.00183	-13.1	257	0.959
HLA-DRB1	92V1	9392	942	8450	0.00165	0	0.00183	-13.1	257	0.959
HLA-DRB1	93V1	9392	942	8450	0.00165	0	0.00183	-13.1	257	0.959
HLA-DRB1	94V1	9392	942	8450	0.00165	0	0.00183	-13.1	257	0.959
HLA-DRB1	95V1	9392	942	8450	0.00165	0	0.00183	-13.1	257	0.959
HLA-A	79A	10281	1047	9234	0.000243	0	0.000271	-11.2	226	0.96
HLA-DRB1	80T	9392	942	8450	0.000639	0	0.00071	-11.9	246	0.961
HLA-DRB1	81Q	9392	942	8450	0.000639	0	0.00071	-11.9	246	0.961
HLA-DRB1	82L	9392	942	8450	0.000639	0	0.00071	-11.9	246	0.961
HLA-DRB1	83R	9392	942	8450	0.000639	0	0.00071	-11.9	246	0.961
HLA-DRB1	85W	9392	942	8450	0.000639	0	0.00071	-11.9	246	0.961
HLA-DRB1	86X	9392	942	8450	0.000639	0	0.00071	-11.9	246	0.961
HLA-A	65DEL	10281	1047	9234	4.86e-05	0	5.41e-05	-9.31	197	0.962
HLA-A	66DEL	10281	1047	9234	4.86e-05	0	5.41e-05	-9.31	197	0.962
HLA-A	67DEL	10281	1047	9234	4.86e-05	0	5.41e-05	-9.31	197	0.962
HLA-A	68DEL	10281	1047	9234	4.86e-05	0	5.41e-05	-9.31	197	0.962
HLA-A	69DEL	10281	1047	9234	4.86e-05	0	5.41e-05	-9.31	197	0.962
HLA-A	70DEL	10281	1047	9234	4.86e-05	0	5.41e-05	-9.31	197	0.962
HLA-A	71DEL	10281	1047	9234	4.86e-05	0	5.41e-05	-9.31	197	0.962
HLA-A	72DEL	10281	1047	9234	4.86e-05	0	5.41e-05	-9.31	197	0.962
HLA-A	73DEL	10281	1047	9234	4.86e-05	0	5.41e-05	-9.31	197	0.962
HLA-DRB1	73R	9392	942	8450	0.000266	0	0.000296	-10.7	224	0.962
HLA-DRB1	74G	9392	942	8450	0.000266	0	0.000296	-10.7	224	0.962
HLA-DRB1	75G	9392	942	8450	0.000266	0	0.000296	-10.7	224	0.962
HLA-DRB1	76H	9392	942	8450	0.000266	0	0.000296	-10.7	224	0.962
HLA-DRB1	77L	9392	942	8450	0.000266	0	0.000296	-10.7	224	0.962
HLA-DRB1	78L	9392	942	8450	0.000266	0	0.000296	-10.7	224	0.962
HLA-DRB1	79Q	9392	942	8450	0.000266	0	0.000296	-10.7	224	0.962
HLA-B	59H	9952	996	8956	0.0001	0	0.000112	-9.99	224	0.964
HLA-C	114V	10448	1060	9388	4.79e-05	0	5.33e-05	-9	197	0.964
HLA-DQA1	79C	10403	1066	9337	0.000288	0.000469	0.000268	-10.7	235	0.964
HLA-DRB1	12N	9392	942	8450	5.32e-05	0	5.92e-05	-7.96	197	0.968
HLA-DRB1	13L	9392	942	8450	5.32e-05	0	5.92e-05	-7.96	197	0.968
HLA-DRB1	14N	9392	942	8450	5.32e-05	0	5.92e-05	-7.96	197	0.968
HLA-DRB1	15V	9392	942	8450	5.32e-05	0	5.92e-05	-7.96	197	0.968
HLA-DRB1	16I	9392	942	8450	5.32e-05	0	5.92e-05	-7.96	197	0.968
HLA-DRB1	17S	9392	942	8450	5.32e-05	0	5.92e-05	-7.96	197	0.968
HLA-DRB1	18S	9392	942	8450	5.32e-05	0	5.92e-05	-7.96	197	0.968
HLA-DRB1	19M	9392	942	8450	5.32e-05	0	5.92e-05	-7.96	197	0.968
HLA-DRB1	21R	9392	942	8450	5.32e-05	0	5.92e-05	-7.96	197	0.968
HLA-DRB1	22S	9392	942	8450	5.32e-05	0	5.92e-05	-7.96	197	0.968
HLA-DRB1	23G	9392	942	8450	5.32e-05	0	5.92e-05	-7.96	197	0.968
HLA-DRB1	24C	9392	942	8450	5.32e-05	0	5.92e-05	-7.96	197	0.968
HLA-DRB1	25G	9392	942	8450	5.32e-05	0	5.92e-05	-7.96	197	0.968
HLA-DRB1	26C	9392	942	8450	5.32e-05	0	5.92e-05	-7.96	197	0.968
HLA-DRB1	27W	9392	942	8450	5.32e-05	0	5.92e-05	-7.96	197	0.968
HLA-DRB1	28K	9392	942	8450	5.32e-05	0	5.92e-05	-7.96	197	0.968
HLA-DRB1	29D	9392	942	8450	5.32e-05	0	5.92e-05	-7.96	197	0.968
HLA-DRB1	30A	9392	942	8450	5.32e-05	0	5.92e-05	-7.96	197	0.968
HLA-DRB1	31S	9392	942	8450	5.32e-05	0	5.92e-05	-7.96	197	0.968
HLA-DRB1	32I	9392	942	8450	5.32e-05	0	5.92e-05	-7.96	197	0.968
HLA-DRB1	33T	9392	942	8450	5.32e-05	0	5.92e-05	-7.96	197	0.968
HLA-DRB1	34K	9392	942	8450	5.32e-05	0	5.92e-05	-7.96	197	0.968
HLA-DRB1	35R	9392	942	8450	5.32e-05	0	5.92e-05	-7.96	197	0.968
HLA-DRB1	36S	9392	942	8450	5.32e-05	0	5.92e-05	-7.96	197	0.968
HLA-DRB1	37P	9392	942	8450	5.32e-05	0	5.92e-05	-7.96	197	0.968
HLA-DRB1	38C	9392	942	8450	5.32e-05	0	5.92e-05	-7.96	197	0.968
HLA-DRB1	39A	9392	942	8450	5.32e-05	0	5.92e-05	-7.96	197	0.968
HLA-DRB1	40S	9392	942	8450	5.32e-05	0	5.92e-05	-7.96	197	0.968
HLA-DRB1	41T	9392	942	8450	5.32e-05	0	5.92e-05	-7.96	197	0.968
HLA-DRB1	42A	9392	942	8450	5.32e-05	0	5.92e-05	-7.96	197	0.968
HLA-DRB1	43T	9392	942	8450	5.32e-05	0	5.92e-05	-7.96	197	0.968
HLA-DRB1	44W	9392	942	8450	5.32e-05	0	5.92e-05	-7.96	197	0.968
HLA-DRB1	46S	9392	942	8450	5.32e-05	0	5.92e-05	-7.96	197	0.968
HLA-DRB1	47T	9392	942	8450	5.32e-05	0	5.92e-05	-7.96	197	0.968
HLA-DRB1	48G	9392	942	8450	5.32e-05	0	5.92e-05	-7.96	197	0.968
HLA-DRB1	49R	9392	942	8450	5.32e-05	0	5.92e-05	-7.96	197	0.968
HLA-DRB1	50X	9392	942	8450	5.32e-05	0	5.92e-05	-7.96	197	0.968
HLA-DRB1	55G	9392	942	8450	5.32e-05	0	5.92e-05	-7.99	197	0.968
HLA-DRB1	56L	9392	942	8450	5.32e-05	0	5.92e-05	-7.99	197	0.968
HLA-DRB1	57M	9392	942	8450	5.32e-05	0	5.92e-05	-7.99	197	0.968
HLA-DRB1	58P	9392	942	8450	5.32e-05	0	5.92e-05	-7.99	197	0.968
HLA-DRB1	59S	9392	942	8450	5.32e-05	0	5.92e-05	-7.99	197	0.968
HLA-DRB1	60T	9392	942	8450	5.32e-05	0	5.92e-05	-7.99	197	0.968
HLA-DRB1	61G	9392	942	8450	5.32e-05	0	5.92e-05	-7.99	197	0.968
HLA-DRB1	62T	9392	942	8450	5.32e-05	0	5.92e-05	-7.99	197	0.968
HLA-DRB1	63A	9392	942	8450	5.32e-05	0	5.92e-05	-7.99	197	0.968
HLA-DRB1	64R	9392	942	8450	5.32e-05	0	5.92e-05	-7.99	197	0.968
HLA-DRB1	65R	9392	942	8450	5.32e-05	0	5.92e-05	-7.99	197	0.968
HLA-DRB1	66T	9392	942	8450	5.32e-05	0	5.92e-05	-7.99	197	0.968
HLA-DRB1	67S	9392	942	8450	5.32e-05	0	5.92e-05	-7.99	197	0.968
HLA-DRB1	68W	9392	942	8450	5.32e-05	0	5.92e-05	-7.99	197	0.968
HLA-DRB1	69K	9392	942	8450	5.32e-05	0	5.92e-05	-7.99	197	0.968
HLA-DRB1	70T	9392	942	8450	5.32e-05	0	5.92e-05	-7.99	197	0.968
HLA-DRB1	71S	9392	942	8450	5.32e-05	0	5.92e-05	-7.99	197	0.968
HLA-DRB1	73P	9392	942	8450	5.32e-05	0	5.92e-05	-7.99	197	0.968
HLA-DRB1	75W	9392	942	8450	5.32e-05	0	5.92e-05	-7.99	197	0.968
HLA-DRB1	76T	9392	942	8450	5.32e-05	0	5.92e-05	-7.99	197	0.968
HLA-DRB1	77P	9392	942	8450	5.32e-05	0	5.92e-05	-7.99	197	0.968
HLA-DRB1	78T	9392	942	8450	5.32e-05	0	5.92e-05	-7.99	197	0.968
HLA-DRB1	79A	9392	942	8450	5.32e-05	0	5.92e-05	-7.99	197	0.968
HLA-DRB1	80D	9392	942	8450	5.32e-05	0	5.92e-05	-7.99	197	0.968
HLA-DRB1	81T	9392	942	8450	5.32e-05	0	5.92e-05	-7.99	197	0.968
HLA-DRB1	82T	9392	942	8450	5.32e-05	0	5.92e-05	-7.99	197	0.968
HLA-DRB1	83T	9392	942	8450	5.32e-05	0	5.92e-05	-7.99	197	0.968
HLA-DRB1	85L	9392	942	8450	5.32e-05	0	5.92e-05	-7.99	197	0.968
HLA-DRB1	86W	9392	942	8450	5.32e-05	0	5.92e-05	-7.99	197	0.968
HLA-DRB1	87R	9392	942	8450	5.32e-05	0	5.92e-05	-7.99	197	0.968
HLA-DRB1	88A	9392	942	8450	5.32e-05	0	5.92e-05	-7.99	197	0.968
HLA-DRB1	89S	9392	942	8450	5.32e-05	0	5.92e-05	-7.99	197	0.968
HLA-DRB1	90Q	9392	942	8450	5.32e-05	0	5.92e-05	-7.99	197	0.968
HLA-DRB1	91C	9392	942	8450	5.32e-05	0	5.92e-05	-7.99	197	0.968
HLA-DRB1	92S	9392	942	8450	5.32e-05	0	5.92e-05	-7.99	197	0.968
HLA-DRB1	93G	9392	942	8450	5.32e-05	0	5.92e-05	-7.99	197	0.968
HLA-DRB1	94E	9392	942	8450	5.32e-05	0	5.92e-05	-7.99	197	0.968
HLA-DRB1	95S	9392	942	8450	5.32e-05	0	5.92e-05	-7.99	197	0.968
HLA-A	54R	10281	1047	9234	4.86e-05	0	5.41e-05	-7.44	197	0.97
HLA-A	99C	10281	1047	9234	4.86e-05	0	5.41e-05	-6.87	197	0.972

## Sheet: iRBD amino acid omnibus
Supplementary Table 4: Omnibus test of HLA amino acid analysis in iRBD
AA_ID	GENE	AA_POS	POS	DOF	Deviance	PVALUE	AA	N_AA	N_HAPLO	N_HAPLO_ADD	PctExp	SS
SNPS_B_791_31324145	B	791	31324145	3	22.4743	5.1966e-05	SNPS_B_791_31324145_exon3_A,SNPS_B_791_31324145_exon3_C,SNPS_B_791_31324145_exon3_T	3	4	4	0.00562674	NA
SNPS_DQA1_3983_32609218	DQA1	3983	32609218	3	17.4845	0.000561749	SNPS_DQA1_3983_32609218_exon2_A,SNPS_DQA1_3983_32609218_exon2_C,SNPS_DQA1_3983_32609218_exon2_T	3	4	4	0.00437854	NA
AA_DQA1_56_32609246	DQA1	56	32609246	3	16.955	0.000721956	AA_DQA1_56_32609246_exon2_.,AA_DQA1_56_32609246_exon2_.G,AA_DQA1_56_32609246_exon2_.R,AA_DQA1_56_32609246_exon2_.x,AA_DQA1_56_32609246_exon2_G,AA_DQA1_56_32609246_exon2_R	6	4	4	0.00424605	NA
AA_DQA1_76_32609306	DQA1	76	32609306	3	16.955	0.000721956	AA_DQA1_76_32609306_exon2_L,AA_DQA1_76_32609306_exon2_M,AA_DQA1_76_32609306_exon2_V	3	4	4	0.00424605	NA
SNPS_DQA1_4010_32609245	DQA1	4010	32609245	3	16.955	0.000721956	SNPS_DQA1_4010_32609245_exon2_.,SNPS_DQA1_4010_32609245_exon2_A,SNPS_DQA1_4010_32609245_exon2_G	3	4	4	0.00424605	NA
SNPS_DQA1_4012_32609247	DQA1	4012	32609247	3	16.955	0.000721956	SNPS_DQA1_4012_32609247_exon2_.,SNPS_DQA1_4012_32609247_exon2_A,SNPS_DQA1_4012_32609247_exon2_T	3	4	4	0.00424605	NA
SNPS_DQA1_4070_32609305	DQA1	4070	32609305	3	16.955	0.000721956	SNPS_DQA1_4070_32609305_exon2_A,SNPS_DQA1_4070_32609305_exon2_C,SNPS_DQA1_4070_32609305_exon2_G	3	4	4	0.00424605	NA
AA_B_114_31324150	B	114	31324150	5	21.133	0.000764498	AA_B_114_31324150_exon3_D,AA_B_114_31324150_exon3_H,AA_B_114_31324150_exon3_N	3	6	6	0.00529127	NA
SNPS_B_785_31324151	B	785	31324151	5	20.6417	0.000946514	SNPS_B_785_31324151_exon3_C,SNPS_B_785_31324151_exon3_G,SNPS_B_785_31324151_exon3_T	3	6	6	0.00516838	NA
AA_DRB1_71_32551949	DRB1	71	32551949	9	27.8137	0.00102469	AA_DRB1_71_32551949_exon2_A,AA_DRB1_71_32551949_exon2_E,AA_DRB1_71_32551949_exon2_K,AA_DRB1_71_32551949_exon2_R,AA_DRB1_71_32551949_exon2_S,AA_DRB1_71_32551949_exon2_x	6	10	10	0.0069617	NA
AA_DRB1_70_32551952	DRB1	70	32551952	7	23.7661	0.00125237	AA_DRB1_70_32551952_exon2_D,AA_DRB1_70_32551952_exon2_Q,AA_DRB1_70_32551952_exon2_R,AA_DRB1_70_32551952_exon2_T,AA_DRB1_70_32551952_exon2_x	5	8	8	0.00594977	NA
AA_DQA1_47_32609219	DQA1	47	32609219	4	17.8174	0.00133972	AA_DQA1_47_32609219_exon2_C,AA_DQA1_47_32609219_exon2_K,AA_DQA1_47_32609219_exon2_Q,AA_DQA1_47_32609219_exon2_R	4	5	5	0.00446184	NA
SNPS_DQA1_2506_32607741	DQA1	2506	32607741	4	17.8028	0.00134853	SNPS_DQA1_2506_32607741_intron1_A,SNPS_DQA1_2506_32607741_intron1_AC,SNPS_DQA1_2506_32607741_intron1_AG,SNPS_DQA1_2506_32607741_intron1_AT,SNPS_DQA1_2506_32607741_intron1_C,SNPS_DQA1_2506_32607741_intron1_G,SNPS_DQA1_2506_32607741_intron1_T	7	5	5	0.00445819	NA
AA_B_95_31324207	B	95	31324207	5	19.7559	0.00138863	AA_B_95_31324207_exon3_I,AA_B_95_31324207_exon3_L,AA_B_95_31324207_exon3_W	3	6	6	0.0049468	NA
AA_B_94_31324210	B	94	31324210	7	22.8602	0.00180281	AA_B_94_31324210_exon3_.I,AA_B_94_31324210_exon3_.T,AA_B_94_31324210_exon3_I,AA_B_94_31324210_exon3_T	4	8	8	0.00572325	NA
AA_DQA1_218_32610503	DQA1	218	32610503	1	9.28585	0.00230931	AA_DQA1_218_32610503_exon4_Q,AA_DQA1_218_32610503_exon4_R	2	2	2	0.00232633	NA
AA_DQA1_55_32609243	DQA1	55	32609243	1	9.28585	0.00230931	AA_DQA1_55_32609243_exon2_G,AA_DQA1_55_32609243_exon2_R	2	2	2	0.00232633	NA
AA_DQA1_61_32609261	DQA1	61	32609261	1	9.28585	0.00230931	AA_DQA1_61_32609261_exon2_F,AA_DQA1_61_32609261_exon2_G	2	2	2	0.00232633	NA
AA_DQA1_64_32609270	DQA1	64	32609270	1	9.28585	0.00230931	AA_DQA1_64_32609270_exon2_R,AA_DQA1_64_32609270_exon2_T	2	2	2	0.00232633	NA
AA_DQA1_66_32609276	DQA1	66	32609276	1	9.28585	0.00230931	AA_DQA1_66_32609276_exon2_I,AA_DQA1_66_32609276_exon2_M	2	2	2	0.00232633	NA
AA_DQA1_80_32609318	DQA1	80	32609318	1	9.28585	0.00230931	AA_DQA1_80_32609318_exon2_S,AA_DQA1_80_32609318_exon2_Y	2	2	2	0.00232633	NA
SNPS_DQA1_1211_32606446	DQA1	1211	32606446	3	14.4457	0.00235717	SNPS_DQA1_1211_32606446_intron1_C,SNPS_DQA1_1211_32606446_intron1_G,SNPS_DQA1_1211_32606446_intron1_T	3	4	4	0.00361809	NA
AA_DQB1_220_32628787	DQB1	220	32628787	1	9.10541	0.00254855	AA_DQB1_220_32628787_exon4_H,AA_DQB1_220_32628787_exon4_R,AA_DQB1_220_32628787_exon4_x	3	2	2	0.00228114	NA
AA_DQB1_221_32628784	DQB1	221	32628784	1	9.10541	0.00254855	AA_DQB1_221_32628784_exon4_H,AA_DQB1_221_32628784_exon4_Q,AA_DQB1_221_32628784_exon4_x	3	2	2	0.00228114	NA
AA_DRB1_14_32552120	DRB1	14	32552120	3	14.1709	0.0026815	AA_DRB1_14_32552120_exon2_E,AA_DRB1_14_32552120_exon2_K,AA_DRB1_14_32552120_exon2_N	3	4	4	0.00354931	NA
AA_A_56_29910699	A	56	29910699	2	11.4984	0.00318538	AA_A_56_29910699_exon2_E,AA_A_56_29910699_exon2_G,AA_A_56_29910699_exon2_R	3	3	3	0.00288031	NA
AA_DRB1_-17_32557482	DRB1	-17	32557482	2	11.4753	0.00322238	AA_DRB1_-17_32557482_exon1_A,AA_DRB1_-17_32557482_exon1_T,AA_DRB1_-17_32557482_exon1_x	3	3	3	0.00287452	NA
AA_DQB1_89_32632585	DQB1	89	32632585	1	8.66927	0.00323621	AA_DQB1_89_32632585_exon2_G,AA_DQB1_89_32632585_exon2_T	2	2	2	0.00217193	NA
SNPS_B_727_31324209	B	727	31324209	3	13.7016	0.00334083	SNPS_B_727_31324209_exon3_A,SNPS_B_727_31324209_exon3_G	2	4	4	0.00343184	NA
SNPS_DQA1_1633_32606868	DQA1	1633	32606868	3	13.5287	0.00362212	SNPS_DQA1_1633_32606868_intron1_C,SNPS_DQA1_1633_32606868_intron1_G,SNPS_DQA1_1633_32606868_intron1_T	3	4	4	0.00338858	NA
AA_DQA1_69_32609285	DQA1	69	32609285	2	10.9778	0.00413238	AA_DQA1_69_32609285_exon2_A,AA_DQA1_69_32609285_exon2_L,AA_DQA1_69_32609285_exon2_T	3	3	3	0.00274998	NA
SNPS_DQA1_4049_32609284	DQA1	4049	32609284	2	10.9778	0.00413238	SNPS_DQA1_4049_32609284_exon2_A,SNPS_DQA1_4049_32609284_exon2_C,SNPS_DQA1_4049_32609284_exon2_G	3	3	3	0.00274998	NA
SNPS_DQA1_1282_32606517	DQA1	1282	32606517	2	10.9511	0.00418802	SNPS_DQA1_1282_32606517_intron1_.,SNPS_DQA1_1282_32606517_intron1_A,SNPS_DQA1_1282_32606517_intron1_G	3	3	3	0.00274328	NA
SNPS_DQA1_1284_32606519	DQA1	1284	32606519	2	10.9511	0.00418802	SNPS_DQA1_1284_32606519_intron1_.,SNPS_DQA1_1284_32606519_intron1_A,SNPS_DQA1_1284_32606519_intron1_T	3	3	3	0.00274328	NA
SNPS_DQA1_1299_32606534	DQA1	1299	32606534	2	10.9511	0.00418802	SNPS_DQA1_1299_32606534_intron1_A,SNPS_DQA1_1299_32606534_intron1_C,SNPS_DQA1_1299_32606534_intron1_G	3	3	3	0.00274328	NA
AA_DRB1_-1_32557434	DRB1	-1	32557434	2	10.8713	0.00435843	AA_DRB1_-1_32557434_exon1_A,AA_DRB1_-1_32557434_exon1_S,AA_DRB1_-1_32557434_exon1_x	3	3	3	0.00272331	NA
SNPS_DQB1_5686_32628699	DQB1	5686	32628699	2	10.6866	0.00478004	SNPS_DQB1_5686_32628699_intron4_A,SNPS_DQB1_5686_32628699_intron4_C,SNPS_DQB1_5686_32628699_intron4_G	3	3	3	0.00267707	NA
SNPS_DQB1_5725_32628660	DQB1	5725	32628660	2	10.6866	0.00478004	SNPS_DQB1_5725_32628660_intron4_.,SNPS_DQB1_5725_32628660_intron4_C,SNPS_DQB1_5725_32628660_intron4_T	3	3	3	0.00267707	NA
SNPS_DQB1_5729_32628656	DQB1	5729	32628656	2	10.6866	0.00478004	SNPS_DQB1_5729_32628656_intron4_.,SNPS_DQB1_5729_32628656_intron4_C,SNPS_DQB1_5729_32628656_intron4_T	3	3	3	0.00267707	NA
SNPS_DQB1_5730_32628655	DQB1	5730	32628655	2	10.6866	0.00478004	SNPS_DQB1_5730_32628655_intron4_.,SNPS_DQB1_5730_32628655_intron4_C,SNPS_DQB1_5730_32628655_intron4_T	3	3	3	0.00267707	NA
SNPS_DQB1_6455_32627930	DQB1	6455	32627930	2	10.6866	0.00478004	SNPS_DQB1_6455_32627930_intron5_C,SNPS_DQB1_6455_32627930_intron5_G,SNPS_DQB1_6455_32627930_intron5_T	3	3	3	0.00267707	NA
SNPS_DQB1_6530_32627855	DQB1	6530	32627855	2	10.6866	0.00478004	SNPS_DQB1_6530_32627855_intron5_.,SNPS_DQB1_6530_32627855_intron5_C,SNPS_DQB1_6530_32627855_intron5_G	3	3	3	0.00267707	NA
SNPS_DQB1_6715_32627670	DQB1	6715	32627670	2	10.6866	0.00478004	SNPS_DQB1_6715_32627670_intron5_A,SNPS_DQB1_6715_32627670_intron5_G,SNPS_DQB1_6715_32627670_intron5_T	3	3	3	0.00267707	NA
AA_DRB1_13_32552123	DRB1	13	32552123	8	22.0065	0.00490382	AA_DRB1_13_32552123_exon2_F,AA_DRB1_13_32552123_exon2_G,AA_DRB1_13_32552123_exon2_H,AA_DRB1_13_32552123_exon2_L,AA_DRB1_13_32552123_exon2_R,AA_DRB1_13_32552123_exon2_S,AA_DRB1_13_32552123_exon2_Y	7	9	9	0.00550974	NA
AA_B_113_31324153	B	113	31324153	3	12.7954	0.00510064	AA_B_113_31324153_exon3_H,AA_B_113_31324153_exon3_Y	2	4	4	0.003205	NA
AA_DQA1_52_32609234	DQA1	52	32609234	3	12.695	0.00534478	AA_DQA1_52_32609234_exon2_H,AA_DQA1_52_32609234_exon2_R,AA_DQA1_52_32609234_exon2_S	3	4	4	0.00317988	NA
SNPS_DQA1_4923_32610158	DQA1	4923	32610158	3	12.695	0.00534478	SNPS_DQA1_4923_32610158_intron3_.,SNPS_DQA1_4923_32610158_intron3_C,SNPS_DQA1_4923_32610158_intron3_T	3	4	4	0.00317988	NA
AA_DRB1_133_32549536	DRB1	133	32549536	2	10.3572	0.00563595	AA_DRB1_133_32549536_exon3_L,AA_DRB1_133_32549536_exon3_R,AA_DRB1_133_32549536_exon3_x	3	3	3	0.00259459	NA
AA_DRB1_142_32549509	DRB1	142	32549509	2	10.3572	0.00563595	AA_DRB1_142_32549509_exon3_M,AA_DRB1_142_32549509_exon3_V,AA_DRB1_142_32549509_exon3_x	3	3	3	0.00259459	NA
SNPS_DQA1_2317_32607552	DQA1	2317	32607552	3	12.4425	0.00601124	SNPS_DQA1_2317_32607552_intron1_A,SNPS_DQA1_2317_32607552_intron1_C,SNPS_DQA1_2317_32607552_intron1_T	3	4	4	0.00311667	NA
SNPS_A_2769_29913099	A	2769	29913099	2	10.2141	0.006054	SNPS_A_2769_29913099_intron7_C,SNPS_A_2769_29913099_intron7_G,SNPS_A_2769_29913099_intron7_T	3	3	3	0.00255876	NA
AA_DQB1_203_32628838	DQB1	203	32628838	1	7.49927	0.00617241	AA_DQB1_203_32628838_exon4_I,AA_DQB1_203_32628838_exon4_V,AA_DQB1_203_32628838_exon4_x	3	2	2	0.00187891	NA
SNPS_B_728_31324208	B	728	31324208	7	19.5042	0.00674633	SNPS_B_728_31324208_exon3_.A,SNPS_B_728_31324208_exon3_.G,SNPS_B_728_31324208_exon3_.T,SNPS_B_728_31324208_exon3_A,SNPS_B_728_31324208_exon3_G,SNPS_B_728_31324208_exon3_T	6	8	8	0.00488384	NA
AA_DQA1_54_32609240	DQA1	54	32609240	1	7.26407	0.00703476	AA_DQA1_54_32609240_exon2_F,AA_DQA1_54_32609240_exon2_L	2	2	2	0.00182	NA
SNPS_B_752_31324184	B	752	31324184	4	14.0504	0.00713606	SNPS_B_752_31324184_exon3_C,SNPS_B_752_31324184_exon3_G,SNPS_B_752_31324184_exon3_T	3	5	5	0.00351913	NA
SNPS_DQA1_2953_32608188	DQA1	2953	32608188	2	9.80546	0.00742629	SNPS_DQA1_2953_32608188_intron1_.,SNPS_DQA1_2953_32608188_intron1_A,SNPS_DQA1_2953_32608188_intron1_T	3	3	3	0.00245644	NA
AA_DQB1_-21_32634350	DQB1	-21	32634350	1	7.06867	0.00784436	AA_DQB1_-21_32634350_exon1_D,AA_DQB1_-21_32634350_exon1_G,AA_DQB1_-21_32634350_exon1_x	3	2	2	0.00177106	NA
AA_DQB1_-4_32634299	DQB1	-4	32634299	1	7.06867	0.00784436	AA_DQB1_-4_32634299_exon1_L,AA_DQB1_-4_32634299_exon1_V,AA_DQB1_-4_32634299_exon1_x	3	2	2	0.00177106	NA
AA_DQB1_-6_32634305	DQB1	-6	32634305	1	7.06867	0.00784436	AA_DQB1_-6_32634305_exon1_S,AA_DQB1_-6_32634305_exon1_T,AA_DQB1_-6_32634305_exon1_x	3	2	2	0.00177106	NA
AA_DRB1_11_32552129	DRB1	11	32552129	7	19.0805	0.00793877	AA_DRB1_11_32552129_exon2_D,AA_DRB1_11_32552129_exon2_G,AA_DRB1_11_32552129_exon2_L,AA_DRB1_11_32552129_exon2_P,AA_DRB1_11_32552129_exon2_S,AA_DRB1_11_32552129_exon2_V	6	8	8	0.00477785	NA
SNPS_DQB1_4367_32630018	DQB1	4367	32630018	2	9.66841	0.00795301	SNPS_DQB1_4367_32630018_intron2_.,SNPS_DQB1_4367_32630018_intron2_A,SNPS_DQB1_4367_32630018_intron2_G	3	3	3	0.00242212	NA
SNPS_DQB1_4373_32630012	DQB1	4373	32630012	2	9.66841	0.00795301	SNPS_DQB1_4373_32630012_intron2_.,SNPS_DQB1_4373_32630012_intron2_C,SNPS_DQB1_4373_32630012_intron2_T	3	3	3	0.00242212	NA
AA_DQB1_87_32632591	DQB1	87	32632591	3	11.7648	0.00823368	AA_DQB1_87_32632591_exon2_F,AA_DQB1_87_32632591_exon2_L,AA_DQB1_87_32632591_exon2_Y	3	4	4	0.00294702	NA
AA_DRB1_37_32552051	DRB1	37	32552051	9	22.0352	0.00876796	AA_DRB1_37_32552051_exon2_F,AA_DRB1_37_32552051_exon2_L,AA_DRB1_37_32552051_exon2_N,AA_DRB1_37_32552051_exon2_P,AA_DRB1_37_32552051_exon2_S,AA_DRB1_37_32552051_exon2_Y,AA_DRB1_37_32552051_exon2_x	7	11	11	0.00551693	NA
AA_DRB1_57_32551991	DRB1	57	32551991	8	20.1826	0.00966681	AA_DRB1_57_32551991_exon2_A,AA_DRB1_57_32551991_exon2_D,AA_DRB1_57_32551991_exon2_M,AA_DRB1_57_32551991_exon2_S,AA_DRB1_57_32551991_exon2_V,AA_DRB1_57_32551991_exon2_x	6	9	9	0.00505354	NA
SNPS_DQA1_1653_32606888	DQA1	1653	32606888	2	9.24054	0.00985014	SNPS_DQA1_1653_32606888_intron1_A,SNPS_DQA1_1653_32606888_intron1_G,SNPS_DQA1_1653_32606888_intron1_T	3	3	3	0.00231498	NA
SNPS_DQA1_5055_32610290	DQA1	5055	32610290	3	11.1964	0.01071	SNPS_DQA1_5055_32610290_intron3_A,SNPS_DQA1_5055_32610290_intron3_G,SNPS_DQA1_5055_32610290_intron3_T	3	4	4	0.0028047	NA
AA_DQB1_182_32629417	DQB1	182	32629417	1	6.44233	0.0111433	AA_DQB1_182_32629417_exon3_N,AA_DQB1_182_32629417_exon3_S,AA_DQB1_182_32629417_exon3_x	3	2	2	0.00161418	NA
SNPS_DQA1_4915_32610150	DQA1	4915	32610150	7	17.8174	0.0128215	SNPS_DQA1_4915_32610150_intron3_A,SNPS_DQA1_4915_32610150_intron3_AC,SNPS_DQA1_4915_32610150_intron3_AG,SNPS_DQA1_4915_32610150_intron3_AT,SNPS_DQA1_4915_32610150_intron3_C,SNPS_DQA1_4915_32610150_intron3_G,SNPS_DQA1_4915_32610150_intron3_T	7	8	8	0.00446184	NA
AA_DRB1_96_32549647	DRB1	96	32549647	6	15.9724	0.0139029	AA_DRB1_96_32549647_exon3_E,AA_DRB1_96_32549647_exon3_H,AA_DRB1_96_32549647_exon3_I,AA_DRB1_96_32549647_exon3_Q,AA_DRB1_96_32549647_exon3_Y,AA_DRB1_96_32549647_exon3_x	6	7	7	0.00400017	NA
SNPS_DQB1_2173_32632212	DQB1	2173	32632212	2	8.45186	0.0146118	SNPS_DQB1_2173_32632212_intron2_A,SNPS_DQB1_2173_32632212_intron2_C,SNPS_DQB1_2173_32632212_intron2_G	3	3	3	0.00211748	NA
AA_DQA1_129_32609878	DQA1	129	32609878	1	5.96033	0.0146313	AA_DQA1_129_32609878_exon3_H,AA_DQA1_129_32609878_exon3_Q	2	2	2	0.00149345	NA
SNPS_DQB1_2514_32631871	DQB1	2514	32631871	2	8.35585	0.0153303	SNPS_DQB1_2514_32631871_intron2_A,SNPS_DQB1_2514_32631871_intron2_C,SNPS_DQB1_2514_32631871_intron2_G	3	3	3	0.00209344	NA
AA_DRB1_74_32551940	DRB1	74	32551940	8	18.8975	0.0154175	AA_DRB1_74_32551940_exon2_A,AA_DRB1_74_32551940_exon2_E,AA_DRB1_74_32551940_exon2_G,AA_DRB1_74_32551940_exon2_L,AA_DRB1_74_32551940_exon2_Q,AA_DRB1_74_32551940_exon2_R,AA_DRB1_74_32551940_exon2_x	7	9	9	0.00473206	NA
SNPS_DQA1_2714_32607949	DQA1	2714	32607949	3	10.4005	0.0154511	SNPS_DQA1_2714_32607949_intron1_A,SNPS_DQA1_2714_32607949_intron1_G,SNPS_DQA1_2714_32607949_intron1_T	3	4	4	0.00260544	NA
AA_DQA1_50_32609228	DQA1	50	32609228	3	10.399	0.015462	AA_DQA1_50_32609228_exon2_E,AA_DQA1_50_32609228_exon2_L,AA_DQA1_50_32609228_exon2_V	3	4	4	0.00260506	NA
AA_DQA1_53_32609237	DQA1	53	32609237	3	10.399	0.015462	AA_DQA1_53_32609237_exon2_K,AA_DQA1_53_32609237_exon2_Q,AA_DQA1_53_32609237_exon2_R	3	4	4	0.00260506	NA
SNPS_DQA1_4917_32610152	DQA1	4917	32610152	3	10.399	0.015462	SNPS_DQA1_4917_32610152_intron3_C,SNPS_DQA1_4917_32610152_intron3_G,SNPS_DQA1_4917_32610152_intron3_T	3	4	4	0.00260506	NA
SNPS_DQA1_4919_32610154	DQA1	4919	32610154	3	10.399	0.015462	SNPS_DQA1_4919_32610154_intron3_.,SNPS_DQA1_4919_32610154_intron3_C,SNPS_DQA1_4919_32610154_intron3_T	3	4	4	0.00260506	NA
SNPS_DQA1_4921_32610156	DQA1	4921	32610156	3	10.399	0.015462	SNPS_DQA1_4921_32610156_intron3_.,SNPS_DQA1_4921_32610156_intron3_C,SNPS_DQA1_4921_32610156_intron3_T	3	4	4	0.00260506	NA
SNPS_DQA1_4959_32610194	DQA1	4959	32610194	3	10.399	0.015462	SNPS_DQA1_4959_32610194_intron3_A,SNPS_DQA1_4959_32610194_intron3_C,SNPS_DQA1_4959_32610194_intron3_G	3	4	4	0.00260506	NA
SNPS_DQA1_5001_32610236	DQA1	5001	32610236	3	10.399	0.015462	SNPS_DQA1_5001_32610236_intron3_A,SNPS_DQA1_5001_32610236_intron3_G,SNPS_DQA1_5001_32610236_intron3_T	3	4	4	0.00260506	NA
AA_DQA1_207_32610470	DQA1	207	32610470	1	5.8175	0.0158675	AA_DQA1_207_32610470_exon4_M,AA_DQA1_207_32610470_exon4_V	2	2	2	0.00145767	NA
SNPS_DQA1_1052_32606287	DQA1	1052	32606287	3	10.1268	0.0175185	SNPS_DQA1_1052_32606287_intron1_.,SNPS_DQA1_1052_32606287_intron1_A,SNPS_DQA1_1052_32606287_intron1_C	3	4	4	0.0025369	NA
SNPS_DQA1_1264_32606499	DQA1	1264	32606499	3	10.1268	0.0175185	SNPS_DQA1_1264_32606499_intron1_.,SNPS_DQA1_1264_32606499_intron1_A,SNPS_DQA1_1264_32606499_intron1_G	3	4	4	0.0025369	NA
SNPS_DQA1_1273_32606508	DQA1	1273	32606508	3	10.1268	0.0175185	SNPS_DQA1_1273_32606508_intron1_.,SNPS_DQA1_1273_32606508_intron1_A,SNPS_DQA1_1273_32606508_intron1_G	3	4	4	0.0025369	NA
SNPS_DQA1_1275_32606510	DQA1	1275	32606510	3	10.1268	0.0175185	SNPS_DQA1_1275_32606510_intron1_.,SNPS_DQA1_1275_32606510_intron1_A,SNPS_DQA1_1275_32606510_intron1_G	3	4	4	0.0025369	NA
SNPS_DQA1_1277_32606512	DQA1	1277	32606512	3	10.1268	0.0175185	SNPS_DQA1_1277_32606512_intron1_.,SNPS_DQA1_1277_32606512_intron1_A,SNPS_DQA1_1277_32606512_intron1_G	3	4	4	0.0025369	NA
SNPS_DQA1_1278_32606513	DQA1	1278	32606513	3	10.1268	0.0175185	SNPS_DQA1_1278_32606513_intron1_.,SNPS_DQA1_1278_32606513_intron1_A,SNPS_DQA1_1278_32606513_intron1_G	3	4	4	0.0025369	NA
SNPS_DQA1_1281_32606516	DQA1	1281	32606516	3	10.1268	0.0175185	SNPS_DQA1_1281_32606516_intron1_.,SNPS_DQA1_1281_32606516_intron1_A,SNPS_DQA1_1281_32606516_intron1_G	3	4	4	0.0025369	NA
SNPS_DQA1_2007_32607242	DQA1	2007	32607242	3	10.1268	0.0175185	SNPS_DQA1_2007_32607242_intron1_.,SNPS_DQA1_2007_32607242_intron1_A,SNPS_DQA1_2007_32607242_intron1_C	3	4	4	0.0025369	NA
SNPS_DQA1_2278_32607513	DQA1	2278	32607513	3	10.1268	0.0175185	SNPS_DQA1_2278_32607513_intron1_.,SNPS_DQA1_2278_32607513_intron1_A,SNPS_DQA1_2278_32607513_intron1_G	3	4	4	0.0025369	NA
SNPS_DQA1_2284_32607519	DQA1	2284	32607519	3	10.1268	0.0175185	SNPS_DQA1_2284_32607519_intron1_.,SNPS_DQA1_2284_32607519_intron1_C,SNPS_DQA1_2284_32607519_intron1_T	3	4	4	0.0025369	NA
SNPS_DQA1_2292_32607527	DQA1	2292	32607527	3	10.1268	0.0175185	SNPS_DQA1_2292_32607527_intron1_.,SNPS_DQA1_2292_32607527_intron1_C,SNPS_DQA1_2292_32607527_intron1_T	3	4	4	0.0025369	NA
SNPS_DQA1_2294_32607529	DQA1	2294	32607529	3	10.1268	0.0175185	SNPS_DQA1_2294_32607529_intron1_.,SNPS_DQA1_2294_32607529_intron1_C,SNPS_DQA1_2294_32607529_intron1_T	3	4	4	0.0025369	NA
SNPS_DQA1_2311_32607546	DQA1	2311	32607546	3	10.1268	0.0175185	SNPS_DQA1_2311_32607546_intron1_.,SNPS_DQA1_2311_32607546_intron1_A,SNPS_DQA1_2311_32607546_intron1_C	3	4	4	0.0025369	NA
SNPS_DQA1_2335_32607570	DQA1	2335	32607570	3	10.1268	0.0175185	SNPS_DQA1_2335_32607570_intron1_.,SNPS_DQA1_2335_32607570_intron1_A,SNPS_DQA1_2335_32607570_intron1_G	3	4	4	0.0025369	NA
SNPS_DQA1_2343_32607578	DQA1	2343	32607578	3	10.1268	0.0175185	SNPS_DQA1_2343_32607578_intron1_.,SNPS_DQA1_2343_32607578_intron1_C,SNPS_DQA1_2343_32607578_intron1_T	3	4	4	0.0025369	NA
SNPS_DQA1_2482_32607717	DQA1	2482	32607717	3	10.1268	0.0175185	SNPS_DQA1_2482_32607717_intron1_.,SNPS_DQA1_2482_32607717_intron1_C,SNPS_DQA1_2482_32607717_intron1_T	3	4	4	0.0025369	NA
AA_DRB1_181_32549392	DRB1	181	32549392	3	10.0795	0.0179021	AA_DRB1_181_32549392_exon3_M,AA_DRB1_181_32549392_exon3_T,AA_DRB1_181_32549392_exon3_x	3	4	4	0.00252507	NA
AA_DQA1_-16_32605258	DQA1	-16	32605258	1	5.5822	0.018144	AA_DQA1_-16_32605258_exon1_L,AA_DQA1_-16_32605258_exon1_M	2	2	2	0.00139873	NA
SNPS_DQB1_2547_32631838	DQB1	2547	32631838	3	10.0425	0.0182084	SNPS_DQB1_2547_32631838_intron2_.,SNPS_DQB1_2547_32631838_intron2_C,SNPS_DQB1_2547_32631838_intron2_T	3	4	4	0.00251579	NA
SNPS_DQB1_2633_32631752	DQB1	2633	32631752	3	10.0425	0.0182084	SNPS_DQB1_2633_32631752_intron2_.,SNPS_DQB1_2633_32631752_intron2_C,SNPS_DQB1_2633_32631752_intron2_T	3	4	4	0.00251579	NA
SNPS_DQB1_777_32633608	DQB1	777	32633608	1	5.5333	0.0186579	SNPS_DQB1_777_32633608_intron1_.,SNPS_DQB1_777_32633608_intron1_G	2	2	2	0.00138648	NA
SNPS_DQB1_5037_32629348	DQB1	5037	32629348	3	9.97726	0.0187605	SNPS_DQB1_5037_32629348_intron3_.,SNPS_DQB1_5037_32629348_intron3_C,SNPS_DQB1_5037_32629348_intron3_T	3	4	4	0.00249946	NA
SNPS_DQB1_6256_32628129	DQB1	6256	32628129	3	9.97726	0.0187605	SNPS_DQB1_6256_32628129_intron5_A,SNPS_DQB1_6256_32628129_intron5_G,SNPS_DQB1_6256_32628129_intron5_T	3	4	4	0.00249946	NA
SNPS_DQB1_2412_32631973	DQB1	2412	32631973	3	9.9201	0.0192577	SNPS_DQB1_2412_32631973_intron2_.,SNPS_DQB1_2412_32631973_intron2_A,SNPS_DQB1_2412_32631973_intron2_T	3	4	4	0.00248515	NA
AA_DRB1_25_32552087	DRB1	25	32552087	2	7.85881	0.0196554	AA_DRB1_25_32552087_exon2_G,AA_DRB1_25_32552087_exon2_Q,AA_DRB1_25_32552087_exon2_R	3	3	3	0.00196896	NA
SNPS_DQB1_2543_32631842	DQB1	2543	32631842	3	9.87099	0.0196952	SNPS_DQB1_2543_32631842_intron2_.,SNPS_DQB1_2543_32631842_intron2_A,SNPS_DQB1_2543_32631842_intron2_G	3	4	4	0.00247285	NA
AA_DRB1_60_32551982	DRB1	60	32551982	7	16.6601	0.0197247	AA_DRB1_60_32551982_exon2_H,AA_DRB1_60_32551982_exon2_S,AA_DRB1_60_32551982_exon2_T,AA_DRB1_60_32551982_exon2_Y,AA_DRB1_60_32551982_exon2_x	5	8	8	0.00417224	NA
SNPS_DQB1_1039_32633346	DQB1	1039	32633346	3	9.82368	0.020126	SNPS_DQB1_1039_32633346_intron1_A,SNPS_DQB1_1039_32633346_intron1_C,SNPS_DQB1_1039_32633346_intron1_G	3	4	4	0.002461	NA
SNPS_DQB1_1294_32633091	DQB1	1294	32633091	3	9.82368	0.020126	SNPS_DQB1_1294_32633091_intron1_A,SNPS_DQB1_1294_32633091_intron1_C,SNPS_DQB1_1294_32633091_intron1_G	3	4	4	0.002461	NA
SNPS_DQB1_896_32633489	DQB1	896	32633489	3	9.82368	0.020126	SNPS_DQB1_896_32633489_intron1_A,SNPS_DQB1_896_32633489_intron1_C,SNPS_DQB1_896_32633489_intron1_T	3	4	4	0.002461	NA
AA_DQB1_86_32632594	DQB1	86	32632594	3	9.81285	0.0202258	AA_DQB1_86_32632594_exon2_A,AA_DQB1_86_32632594_exon2_E,AA_DQB1_86_32632594_exon2_G	3	4	4	0.00245829	NA
SNPS_DQB1_1791_32632594	DQB1	1791	32632594	3	9.81285	0.0202258	SNPS_DQB1_1791_32632594_exon2_C,SNPS_DQB1_1791_32632594_exon2_G,SNPS_DQB1_1791_32632594_exon2_T	3	4	4	0.00245829	NA
SNPS_DQB1_1207_32633178	DQB1	1207	32633178	3	9.7792	0.0205394	SNPS_DQB1_1207_32633178_intron1_A,SNPS_DQB1_1207_32633178_intron1_C,SNPS_DQB1_1207_32633178_intron1_G	3	4	4	0.00244987	NA
SNPS_DQA1_1266_32606501	DQA1	1266	32606501	3	9.77392	0.020589	SNPS_DQA1_1266_32606501_intron1_.,SNPS_DQA1_1266_32606501_intron1_A,SNPS_DQA1_1266_32606501_intron1_G	3	4	4	0.00244854	NA
AA_DQB1_70_32632642	DQB1	70	32632642	2	7.74216	0.0208358	AA_DQB1_70_32632642_exon2_E,AA_DQB1_70_32632642_exon2_G,AA_DQB1_70_32632642_exon2_R	3	3	3	0.00193974	NA
AA_DRB1_47_32552021	DRB1	47	32552021	4	11.545	0.0210757	AA_DRB1_47_32552021_exon2_F,AA_DRB1_47_32552021_exon2_T,AA_DRB1_47_32552021_exon2_Y,AA_DRB1_47_32552021_exon2_x	4	5	5	0.00289199	NA
AA_DQA1_175_32610016	DQA1	175	32610016	3	9.68785	0.0214147	AA_DQA1_175_32610016_exon3_E,AA_DQA1_175_32610016_exon3_K,AA_DQA1_175_32610016_exon3_Q	3	4	4	0.00242699	NA
SNPS_DQA1_4780_32610015	DQA1	4780	32610015	3	9.68785	0.0214147	SNPS_DQA1_4780_32610015_exon3_A,SNPS_DQA1_4780_32610015_exon3_C,SNPS_DQA1_4780_32610015_exon3_G	3	4	4	0.00242699	NA
SNPS_DQA1_3357_32608592	DQA1	3357	32608592	2	7.67036	0.0215974	SNPS_DQA1_3357_32608592_intron1_.,SNPS_DQA1_3357_32608592_intron1_A,SNPS_DQA1_3357_32608592_intron1_T	3	3	3	0.00192176	NA
AA_A_35_29910636	A	35	29910636	1	5.23396	0.0221501	AA_A_35_29910636_exon2_Q,AA_A_35_29910636_exon2_R	2	2	2	0.00131149	NA
SNPS_DQA1_3702_32608937	DQA1	3702	32608937	3	9.60273	0.0222632	SNPS_DQA1_3702_32608937_intron1_A,SNPS_DQA1_3702_32608937_intron1_C,SNPS_DQA1_3702_32608937_intron1_T	3	4	4	0.00240568	NA
AA_DQB1_140_32629543	DQB1	140	32629543	1	5.20376	0.0225381	AA_DQB1_140_32629543_exon3_A,AA_DQB1_140_32629543_exon3_T,AA_DQB1_140_32629543_exon3_x	3	2	2	0.00130393	NA
AA_DRB1_4_32557422	DRB1	4	32557422	3	9.57464	0.0225505	AA_DRB1_4_32557422_exon1_Q,AA_DRB1_4_32557422_exon1_R,AA_DRB1_4_32557422_exon1_x	3	4	4	0.00239864	NA
AA_DRB1_86_32551904	DRB1	86	32551904	5	13.0569	0.0228513	AA_DRB1_86_32551904_exon2_D,AA_DRB1_86_32551904_exon2_G,AA_DRB1_86_32551904_exon2_V,AA_DRB1_86_32551904_exon2_W,AA_DRB1_86_32551904_exon2_X,AA_DRB1_86_32551904_exon2_x	6	6	6	0.00327047	NA
AA_DQB1_125_32629588	DQB1	125	32629588	3	9.48073	0.0235373	AA_DQB1_125_32629588_exon3_A,AA_DQB1_125_32629588_exon3_G,AA_DQB1_125_32629588_exon3_S,AA_DQB1_125_32629588_exon3_x	4	4	4	0.00237513	NA
SNPS_DQA1_2042_32607277	DQA1	2042	32607277	2	7.44528	0.02417	SNPS_DQA1_2042_32607277_intron1_A,SNPS_DQA1_2042_32607277_intron1_C,SNPS_DQA1_2042_32607277_intron1_G	3	3	3	0.00186539	NA
AA_A_44_29910663	A	44	29910663	1	5.06439	0.0244223	AA_A_44_29910663_exon2_K,AA_A_44_29910663_exon2_R	2	2	2	0.00126901	NA
AA_B_97_31324201	B	97	31324201	6	14.5082	0.0244464	AA_B_97_31324201_exon3_N,AA_B_97_31324201_exon3_R,AA_B_97_31324201_exon3_S,AA_B_97_31324201_exon3_T,AA_B_97_31324201_exon3_V,AA_B_97_31324201_exon3_W	6	7	7	0.00363374	NA
SNPS_DQA1_1009_32606244	DQA1	1009	32606244	3	9.38204	0.02462	SNPS_DQA1_1009_32606244_intron1_.,SNPS_DQA1_1009_32606244_intron1_C,SNPS_DQA1_1009_32606244_intron1_T	3	4	4	0.00235042	NA
SNPS_DQA1_1328_32606563	DQA1	1328	32606563	3	9.38204	0.02462	SNPS_DQA1_1328_32606563_intron1_A,SNPS_DQA1_1328_32606563_intron1_C,SNPS_DQA1_1328_32606563_intron1_G	3	4	4	0.00235042	NA
SNPS_B_734_31324202	B	734	31324202	4	11.1749	0.0246674	SNPS_B_734_31324202_exon3_A,SNPS_B_734_31324202_exon3_C,SNPS_B_734_31324202_exon3_T	3	5	5	0.00279932	NA
SNPS_DQA1_3367_32608602	DQA1	3367	32608602	2	7.33334	0.0255614	SNPS_DQA1_3367_32608602_intron1_.,SNPS_DQA1_3367_32608602_intron1_A,SNPS_DQA1_3367_32608602_intron1_G	3	3	3	0.00183735	NA
SNPS_DQB1_4036_32630349	DQB1	4036	32630349	2	7.24172	0.0267596	SNPS_DQB1_4036_32630349_intron2_A,SNPS_DQB1_4036_32630349_intron2_G,SNPS_DQB1_4036_32630349_intron2_T	3	3	3	0.00181441	NA
SNPS_DQA1_2761_32607996	DQA1	2761	32607996	2	7.15625	0.027928	SNPS_DQA1_2761_32607996_intron1_A,SNPS_DQA1_2761_32607996_intron1_G,SNPS_DQA1_2761_32607996_intron1_T	3	3	3	0.001793	NA
SNPS_DQA1_2810_32608045	DQA1	2810	32608045	2	7.15625	0.027928	SNPS_DQA1_2810_32608045_intron1_A,SNPS_DQA1_2810_32608045_intron1_C,SNPS_DQA1_2810_32608045_intron1_G	3	3	3	0.001793	NA
SNPS_DQA1_3709_32608944	DQA1	3709	32608944	2	7.13372	0.0282444	SNPS_DQA1_3709_32608944_intron1_C,SNPS_DQA1_3709_32608944_intron1_G,SNPS_DQA1_3709_32608944_intron1_T	3	3	3	0.00178736	NA
SNPS_DQA1_136_32605371	DQA1	136	32605371	2	7.11604	0.0284952	SNPS_DQA1_136_32605371_intron1_.,SNPS_DQA1_136_32605371_intron1_C,SNPS_DQA1_136_32605371_intron1_G	3	3	3	0.00178293	NA
SNPS_DQA1_2391_32607626	DQA1	2391	32607626	2	7.11604	0.0284952	SNPS_DQA1_2391_32607626_intron1_.,SNPS_DQA1_2391_32607626_intron1_A,SNPS_DQA1_2391_32607626_intron1_G	3	3	3	0.00178293	NA
SNPS_DQA1_479_32605714	DQA1	479	32605714	2	7.11604	0.0284952	SNPS_DQA1_479_32605714_intron1_C,SNPS_DQA1_479_32605714_intron1_G,SNPS_DQA1_479_32605714_intron1_T	3	3	3	0.00178293	NA
SNPS_DQA1_807_32606042	DQA1	807	32606042	2	7.11604	0.0284952	SNPS_DQA1_807_32606042_intron1_A,SNPS_DQA1_807_32606042_intron1_G,SNPS_DQA1_807_32606042_intron1_T	3	3	3	0.00178293	NA
SNPS_DQA1_2670_32607905	DQA1	2670	32607905	3	9.03743	0.0287974	SNPS_DQA1_2670_32607905_intron1_.,SNPS_DQA1_2670_32607905_intron1_C,SNPS_DQA1_2670_32607905_intron1_G	3	4	4	0.00226412	NA
SNPS_DQB1_4679_32629706	DQB1	4679	32629706	3	8.95103	0.0299492	SNPS_DQB1_4679_32629706_intron2_.,SNPS_DQB1_4679_32629706_intron2_C,SNPS_DQB1_4679_32629706_intron2_T	3	4	4	0.00224248	NA
AA_B_116_31324144	B	116	31324144	8	16.9325	0.0308194	AA_B_116_31324144_exon3_D,AA_B_116_31324144_exon3_F,AA_B_116_31324144_exon3_L,AA_B_116_31324144_exon3_N,AA_B_116_31324144_exon3_S,AA_B_116_31324144_exon3_Y	6	9	9	0.00424043	NA
SNPS_DQB1_3222_32631163	DQB1	3222	32631163	3	8.80924	0.0319377	SNPS_DQB1_3222_32631163_intron2_A,SNPS_DQB1_3222_32631163_intron2_C,SNPS_DQB1_3222_32631163_intron2_T	3	4	4	0.00220698	NA
AA_DRB1_87_32551901	DRB1	87	32551901	2	6.86295	0.0323391	AA_DRB1_87_32551901_exon2_E,AA_DRB1_87_32551901_exon2_R,AA_DRB1_87_32551901_exon2_x	3	3	3	0.00171954	NA
AA_DRB1_88_32551898	DRB1	88	32551898	2	6.86295	0.0323391	AA_DRB1_88_32551898_exon2_A,AA_DRB1_88_32551898_exon2_S,AA_DRB1_88_32551898_exon2_x	3	3	3	0.00171954	NA
AA_DRB1_89_32551895	DRB1	89	32551895	2	6.86295	0.0323391	AA_DRB1_89_32551895_exon2_F,AA_DRB1_89_32551895_exon2_S,AA_DRB1_89_32551895_exon2_x	3	3	3	0.00171954	NA
AA_DRB1_90_32551892	DRB1	90	32551892	2	6.86295	0.0323391	AA_DRB1_90_32551892_exon2_Q,AA_DRB1_90_32551892_exon2_T,AA_DRB1_90_32551892_exon2_x	3	3	3	0.00171954	NA
AA_DRB1_91_32551889	DRB1	91	32551889	2	6.86295	0.0323391	AA_DRB1_91_32551889_exon2_C,AA_DRB1_91_32551889_exon2_V,AA_DRB1_91_32551889_exon2_x	3	3	3	0.00171954	NA
AA_DRB1_92_32551886	DRB1	92	32551886	2	6.86295	0.0323391	AA_DRB1_92_32551886_exon2_Q,AA_DRB1_92_32551886_exon2_S,AA_DRB1_92_32551886_exon2_x	3	3	3	0.00171954	NA
AA_DRB1_93_32551883	DRB1	93	32551883	2	6.86295	0.0323391	AA_DRB1_93_32551883_exon2_G,AA_DRB1_93_32551883_exon2_R,AA_DRB1_93_32551883_exon2_x	3	3	3	0.00171954	NA
AA_DRB1_50_32552012	DRB1	50	32552012	1	4.52044	0.0334923	AA_DRB1_50_32552012_exon2_A,AA_DRB1_50_32552012_exon2_V,AA_DRB1_50_32552012_exon2_X,AA_DRB1_50_32552012_exon2_x	4	2	2	0.00113274	NA
SNPS_DQA1_1965_32607200	DQA1	1965	32607200	3	8.52141	0.0363795	SNPS_DQA1_1965_32607200_intron1_A,SNPS_DQA1_1965_32607200_intron1_G,SNPS_DQA1_1965_32607200_intron1_T	3	4	4	0.0021349	NA
SNPS_DQB1_54_32634331	DQB1	54	32634331	3	8.50061	0.036723	SNPS_DQB1_54_32634331_exon1_A,SNPS_DQB1_54_32634331_exon1_C,SNPS_DQB1_54_32634331_exon1_G	3	4	4	0.00212969	NA
SNPS_DQA1_3274_32608509	DQA1	3274	32608509	3	8.38863	0.038627	SNPS_DQA1_3274_32608509_intron1_A,SNPS_DQA1_3274_32608509_intron1_C,SNPS_DQA1_3274_32608509_intron1_G	3	4	4	0.00210165	NA
SNPS_DQB1_192_32634193	DQB1	192	32634193	2	6.50498	0.0386777	SNPS_DQB1_192_32634193_intron1_A,SNPS_DQB1_192_32634193_intron1_C,SNPS_DQB1_192_32634193_intron1_G	3	3	3	0.00162988	NA
SNPS_DQB1_478_32633907	DQB1	478	32633907	2	6.50498	0.0386777	SNPS_DQB1_478_32633907_intron1_C,SNPS_DQB1_478_32633907_intron1_G,SNPS_DQB1_478_32633907_intron1_T	3	3	3	0.00162988	NA
AA_DRB1_78_32551928	DRB1	78	32551928	5	11.6999	0.0391388	AA_DRB1_78_32551928_exon2_L,AA_DRB1_78_32551928_exon2_T,AA_DRB1_78_32551928_exon2_V,AA_DRB1_78_32551928_exon2_Y,AA_DRB1_78_32551928_exon2_x	5	6	6	0.00293077	NA
SNPS_A_1779_29912109	A	1779	29912109	2	6.33399	0.04213	SNPS_A_1779_29912109_exon4_A,SNPS_A_1779_29912109_exon4_C,SNPS_A_1779_29912109_exon4_G	3	3	3	0.00158705	NA
SNPS_DQB1_5737_32628648	DQB1	5737	32628648	3	8.17504	0.0425292	SNPS_DQB1_5737_32628648_intron4_.,SNPS_DQB1_5737_32628648_intron4_C,SNPS_DQB1_5737_32628648_intron4_T	3	4	4	0.00204816	NA
AA_DRB1_33_32552063	DRB1	33	32552063	4	9.81755	0.0436158	AA_DRB1_33_32552063_exon2_H,AA_DRB1_33_32552063_exon2_N,AA_DRB1_33_32552063_exon2_T,AA_DRB1_33_32552063_exon2_x	4	5	5	0.00245947	NA
SNPS_DPB1_9568_33053386	DPB1	9568	33053386	2	6.21824	0.0446402	SNPS_DPB1_9568_33053386_intron3_A,SNPS_DPB1_9568_33053386_intron3_C,SNPS_DPB1_9568_33053386_intron3_G	3	3	3	0.00155805	NA
SNPS_DQB1_3106_32631279	DQB1	3106	32631279	2	6.20483	0.0449405	SNPS_DQB1_3106_32631279_intron2_A,SNPS_DQB1_3106_32631279_intron2_G,SNPS_DQB1_3106_32631279_intron2_T	3	3	3	0.00155469	NA
SNPS_DQB1_1911_32632474	DQB1	1911	32632474	2	6.19888	0.0450745	SNPS_DQB1_1911_32632474_intron2_A,SNPS_DQB1_1911_32632474_intron2_G,SNPS_DQB1_1911_32632474_intron2_T	3	3	3	0.0015532	NA
SNPS_DQB1_698_32633687	DQB1	698	32633687	2	6.19468	0.0451692	SNPS_DQB1_698_32633687_intron1_.,SNPS_DQB1_698_32633687_intron1_C,SNPS_DQB1_698_32633687_intron1_T	3	3	3	0.00155215	NA
SNPS_B_270_31324666	B	270	31324666	4	9.72416	0.0453396	SNPS_B_270_31324666_exon2_A,SNPS_B_270_31324666_exon2_C,SNPS_B_270_31324666_exon2_T	3	5	5	0.00243608	NA
SNPS_DQB1_1359_32633026	DQB1	1359	32633026	2	6.18413	0.0454082	SNPS_DQB1_1359_32633026_intron1_C,SNPS_DQB1_1359_32633026_intron1_G,SNPS_DQB1_1359_32633026_intron1_T	3	3	3	0.00154951	NA
SNPS_DQB1_5726_32628659	DQB1	5726	32628659	3	8.02197	0.0455598	SNPS_DQB1_5726_32628659_intron4_.,SNPS_DQB1_5726_32628659_intron4_C,SNPS_DQB1_5726_32628659_intron4_T	3	4	4	0.00200982	NA
SNPS_DQB1_6158_32628227	DQB1	6158	32628227	2	6.09952	0.0473703	SNPS_DQB1_6158_32628227_intron5_.,SNPS_DQB1_6158_32628227_intron5_C,SNPS_DQB1_6158_32628227_intron5_T	3	3	3	0.00152831	NA
AA_DQB1_-5_32634302	DQB1	-5	32634302	3	7.91771	0.0477434	AA_DQB1_-5_32634302_exon1_L,AA_DQB1_-5_32634302_exon1_P,AA_DQB1_-5_32634302_exon1_S,AA_DQB1_-5_32634302_exon1_x	4	4	4	0.00198371	NA
SNPS_A_1137_29911467	A	1137	29911467	3	7.91642	0.0477711	SNPS_A_1137_29911467_intron3_.,SNPS_A_1137_29911467_intron3_C,SNPS_A_1137_29911467_intron3_T	3	4	4	0.00198339	NA
AA_C_80_31239408	C	80	31239408	1	3.7646	0.0523483	AA_C_80_31239408_exon2_K,AA_C_80_31239408_exon2_N	2	2	2	0.000943378	NA
AA_C_77_31239417	C	77	31239417	1	3.75666	0.0525975	AA_C_77_31239417_exon2_N,AA_C_77_31239417_exon2_S	2	2	2	0.000941388	NA
AA_DRB1_58_32551988	DRB1	58	32551988	5	10.7997	0.0555	AA_DRB1_58_32551988_exon2_A,AA_DRB1_58_32551988_exon2_E,AA_DRB1_58_32551988_exon2_P,AA_DRB1_58_32551988_exon2_x	4	6	6	0.00270538	NA
SNPS_A_2164_29912494	A	2164	29912494	2	5.75041	0.0564046	SNPS_A_2164_29912494_intron5_A,SNPS_A_2164_29912494_intron5_G,SNPS_A_2164_29912494_intron5_T	3	3	3	0.00144086	NA
AA_B_74_31324515	B	74	31324515	1	3.60865	0.0574797	AA_B_74_31324515_exon2_D,AA_B_74_31324515_exon2_Y	2	2	2	0.000904305	NA
SNPS_DQB1_4507_32629878	DQB1	4507	32629878	3	7.44342	0.0590303	SNPS_DQB1_4507_32629878_intron2_A,SNPS_DQB1_4507_32629878_intron2_C,SNPS_DQB1_4507_32629878_intron2_G	3	4	4	0.00186492	NA
SNPS_DQA1_1283_32606518	DQA1	1283	32606518	3	7.41639	0.059746	SNPS_DQA1_1283_32606518_intron1_.,SNPS_DQA1_1283_32606518_intron1_A,SNPS_DQA1_1283_32606518_intron1_G	3	4	4	0.00185815	NA
AA_DQB1_9_32632825	DQB1	9	32632825	2	5.55165	0.0622979	AA_DQB1_9_32632825_exon2_F,AA_DQB1_9_32632825_exon2_L,AA_DQB1_9_32632825_exon2_Y	3	3	3	0.00139108	NA
SNPS_DQB1_629_32633756	DQB1	629	32633756	3	7.30583	0.0627633	SNPS_DQB1_629_32633756_intron1_C,SNPS_DQB1_629_32633756_intron1_G,SNPS_DQB1_629_32633756_intron1_T	3	4	4	0.00183046	NA
SNPS_DQB1_2532_32631853	DQB1	2532	32631853	4	8.81659	0.0658508	SNPS_DQB1_2532_32631853_intron2_.,SNPS_DQB1_2532_32631853_intron2_.C,SNPS_DQB1_2532_32631853_intron2_.G,SNPS_DQB1_2532_32631853_intron2_.T,SNPS_DQB1_2532_32631853_intron2_C,SNPS_DQB1_2532_32631853_intron2_G,SNPS_DQB1_2532_32631853_intron2_T	7	5	5	0.00220882	NA
AA_DQB1_55_32632687	DQB1	55	32632687	3	7.16477	0.0668275	AA_DQB1_55_32632687_exon2_L,AA_DQB1_55_32632687_exon2_P,AA_DQB1_55_32632687_exon2_R	3	4	4	0.00179513	NA
SNPS_DQB1_1698_32632687	DQB1	1698	32632687	3	7.16477	0.0668275	SNPS_DQB1_1698_32632687_exon2_A,SNPS_DQB1_1698_32632687_exon2_C,SNPS_DQB1_1698_32632687_exon2_G	3	4	4	0.00179513	NA
AA_B_24_31324665	B	24	31324665	2	5.40701	0.0669702	AA_B_24_31324665_exon2_A,AA_B_24_31324665_exon2_S,AA_B_24_31324665_exon2_T	3	3	3	0.00135484	NA
AA_DQA1_107_32609812	DQA1	107	32609812	1	3.32119	0.0683923	AA_DQA1_107_32609812_exon3_I,AA_DQA1_107_32609812_exon3_T	2	2	2	0.00083228	NA
AA_DQA1_156_32609959	DQA1	156	32609959	1	3.32119	0.0683923	AA_DQA1_156_32609959_exon3_F,AA_DQA1_156_32609959_exon3_L	2	2	2	0.00083228	NA
AA_DQA1_161_32609974	DQA1	161	32609974	1	3.32119	0.0683923	AA_DQA1_161_32609974_exon3_D,AA_DQA1_161_32609974_exon3_E	2	2	2	0.00083228	NA
AA_DQA1_163_32609980	DQA1	163	32609980	1	3.32119	0.0683923	AA_DQA1_163_32609980_exon3_I,AA_DQA1_163_32609980_exon3_S	2	2	2	0.00083228	NA
AA_DQA1_75_32609303	DQA1	75	32609303	1	3.32119	0.0683923	AA_DQA1_75_32609303_exon2_I,AA_DQA1_75_32609303_exon2_S	2	2	2	0.00083228	NA
AA_A_151_29911225	A	151	29911225	1	3.31911	0.068479	AA_A_151_29911225_exon3_H,AA_A_151_29911225_exon3_R,AA_A_151_29911225_exon3_x	3	2	2	0.000831759	NA
SNPS_A_2181_29912511	A	2181	29912511	2	5.35778	0.0686392	SNPS_A_2181_29912511_intron5_C,SNPS_A_2181_29912511_intron5_G,SNPS_A_2181_29912511_intron5_T	3	3	3	0.00134251	NA
AA_A_310_29912383	A	310	29912383	2	5.25245	0.0723511	AA_A_310_29912383_exon5_K,AA_A_310_29912383_exon5_R,AA_A_310_29912383_exon5_x	3	3	3	0.00131612	NA
AA_A_314_29912837	A	314	29912837	2	5.25245	0.0723511	AA_A_314_29912837_exon6_D,AA_A_314_29912837_exon6_V,AA_A_314_29912837_exon6_x	3	3	3	0.00131612	NA
AA_DRB1_72_32551946	DRB1	72	32551946	2	5.24218	0.0727237	AA_DRB1_72_32551946_exon2_G,AA_DRB1_72_32551946_exon2_R,AA_DRB1_72_32551946_exon2_x	3	3	3	0.00131355	NA
AA_A_-20_29910344	A	-20	29910344	2	5.24047	0.0727859	AA_A_-20_29910344_exon1_A,AA_A_-20_29910344_exon1_P,AA_A_-20_29910344_exon1_x	3	3	3	0.00131312	NA
SNPS_DQB1_5481_32628904	DQB1	5481	32628904	3	6.97207	0.0727935	SNPS_DQB1_5481_32628904_intron3_A,SNPS_DQB1_5481_32628904_intron3_G,SNPS_DQB1_5481_32628904_intron3_T	3	4	4	0.00174687	NA
AA_A_255_29912116	A	255	29912116	2	5.23406	0.0730194	AA_A_255_29912116_exon4_K,AA_A_255_29912116_exon4_Q,AA_A_255_29912116_exon4_x	3	3	3	0.00131152	NA
AA_A_268_29912155	A	268	29912155	2	5.23406	0.0730194	AA_A_268_29912155_exon4_E,AA_A_268_29912155_exon4_K,AA_A_268_29912155_exon4_x	3	3	3	0.00131152	NA
AA_DRB1_-16_32557479	DRB1	-16	32557479	2	5.19535	0.0744464	AA_DRB1_-16_32557479_exon1_A,AA_DRB1_-16_32557479_exon1_V,AA_DRB1_-16_32557479_exon1_x	3	3	3	0.00130182	NA
AA_DRB1_-25_32557506	DRB1	-25	32557506	2	5.19535	0.0744464	AA_DRB1_-25_32557506_exon1_K,AA_DRB1_-25_32557506_exon1_R,AA_DRB1_-25_32557506_exon1_x	3	3	3	0.00130182	NA
AA_DRB1_80_32551922	DRB1	80	32551922	3	6.86295	0.0763965	AA_DRB1_80_32551922_exon2_D,AA_DRB1_80_32551922_exon2_R,AA_DRB1_80_32551922_exon2_T,AA_DRB1_80_32551922_exon2_x	4	4	4	0.00171954	NA
AA_DRB1_81_32551919	DRB1	81	32551919	3	6.86295	0.0763965	AA_DRB1_81_32551919_exon2_H,AA_DRB1_81_32551919_exon2_Q,AA_DRB1_81_32551919_exon2_T,AA_DRB1_81_32551919_exon2_x	4	4	4	0.00171954	NA
AA_DRB1_82_32551916	DRB1	82	32551916	3	6.86295	0.0763965	AA_DRB1_82_32551916_exon2_L,AA_DRB1_82_32551916_exon2_N,AA_DRB1_82_32551916_exon2_T,AA_DRB1_82_32551916_exon2_x	4	4	4	0.00171954	NA
AA_DRB1_83_32551913	DRB1	83	32551913	3	6.86295	0.0763965	AA_DRB1_83_32551913_exon2_R,AA_DRB1_83_32551913_exon2_T,AA_DRB1_83_32551913_exon2_Y,AA_DRB1_83_32551913_exon2_x	4	4	4	0.00171954	NA
SNPS_B_408_31324528	B	408	31324528	2	5.04278	0.0803479	SNPS_B_408_31324528_exon2_A,SNPS_B_408_31324528_exon2_G,SNPS_B_408_31324528_exon2_T	3	3	3	0.0012636	NA
SNPS_DQB1_326_32634059	DQB1	326	32634059	3	6.74455	0.0805014	SNPS_DQB1_326_32634059_intron1_.,SNPS_DQB1_326_32634059_intron1_C,SNPS_DQB1_326_32634059_intron1_T	3	4	4	0.00168988	NA
SNPS_B_563_31324373	B	563	31324373	4	8.26474	0.0823477	SNPS_B_563_31324373_intron2_.,SNPS_B_563_31324373_intron2_A,SNPS_B_563_31324373_intron2_G	3	5	5	0.00207062	NA
SNPS_DQA1_1259_32606494	DQA1	1259	32606494	2	4.98281	0.0827935	SNPS_DQA1_1259_32606494_intron1_.,SNPS_DQA1_1259_32606494_intron1_A,SNPS_DQA1_1259_32606494_intron1_G	3	3	3	0.00124858	NA
SNPS_DQA1_1260_32606495	DQA1	1260	32606495	2	4.98281	0.0827935	SNPS_DQA1_1260_32606495_intron1_.,SNPS_DQA1_1260_32606495_intron1_A,SNPS_DQA1_1260_32606495_intron1_G	3	3	3	0.00124858	NA
SNPS_DQA1_1261_32606496	DQA1	1261	32606496	2	4.98281	0.0827935	SNPS_DQA1_1261_32606496_intron1_.,SNPS_DQA1_1261_32606496_intron1_A,SNPS_DQA1_1261_32606496_intron1_G	3	3	3	0.00124858	NA
SNPS_DQB1_341_32634044	DQB1	341	32634044	3	6.65897	0.0835998	SNPS_DQB1_341_32634044_intron1_.,SNPS_DQB1_341_32634044_intron1_C,SNPS_DQB1_341_32634044_intron1_T	3	4	4	0.00166845	NA
AA_B_-23_31324931	B	-23	31324931	4	8.20909	0.0842125	AA_B_-23_31324931_exon1_L,AA_B_-23_31324931_exon1_R,AA_B_-23_31324931_exon1_x	3	5	5	0.00205668	NA
SNPS_DQB1_325_32634060	DQB1	325	32634060	2	4.90601	0.0860348	SNPS_DQB1_325_32634060_intron1_.,SNPS_DQB1_325_32634060_intron1_C,SNPS_DQB1_325_32634060_intron1_T	3	3	3	0.00122934	NA
AA_B_-21_31324925	B	-21	31324925	2	4.88169	0.0870874	AA_B_-21_31324925_exon1_M,AA_B_-21_31324925_exon1_T,AA_B_-21_31324925_exon1_x	3	3	3	0.00122324	NA
SNPS_A_593_29910923	A	593	29910923	3	6.4957	0.0898323	SNPS_A_593_29910923_intron2_A,SNPS_A_593_29910923_intron2_C,SNPS_A_593_29910923_intron2_T	3	4	4	0.00162755	NA
SNPS_B_439_31324497	B	439	31324497	4	7.99813	0.0916466	SNPS_B_439_31324497_exon2_A,SNPS_B_439_31324497_exon2_G,SNPS_B_439_31324497_exon2_T	3	5	5	0.00200385	NA
AA_B_82_31324491	B	82	31324491	2	4.77447	0.0918832	AA_B_82_31324491_exon2_L,AA_B_82_31324491_exon2_R	2	3	3	0.00119638	NA
AA_B_83_31324488	B	83	31324488	2	4.77447	0.0918832	AA_B_83_31324488_exon2_G,AA_B_83_31324488_exon2_R	2	3	3	0.00119638	NA
SNPS_DQB1_5850_32628535	DQB1	5850	32628535	2	4.75175	0.0929334	SNPS_DQB1_5850_32628535_intron4_A,SNPS_DQB1_5850_32628535_intron4_C,SNPS_DQB1_5850_32628535_intron4_T	3	3	3	0.00119069	NA
AA_A_144_29911204	A	144	29911204	1	2.81725	0.0932563	AA_A_144_29911204_exon3_K,AA_A_144_29911204_exon3_Q,AA_A_144_29911204_exon3_x	3	2	2	0.000706011	NA
AA_DRB1_67_32551961	DRB1	67	32551961	7	12.1777	0.0948635	AA_DRB1_67_32551961_exon2_F,AA_DRB1_67_32551961_exon2_I,AA_DRB1_67_32551961_exon2_L,AA_DRB1_67_32551961_exon2_S,AA_DRB1_67_32551961_exon2_x	5	8	8	0.00305038	NA
AA_A_253_29912110	A	253	29912110	3	6.29537	0.0980914	AA_A_253_29912110_exon4_E,AA_A_253_29912110_exon4_K,AA_A_253_29912110_exon4_Q,AA_A_253_29912110_exon4_x	4	4	4	0.00157737	NA
SNPS_DQA1_1271_32606506	DQA1	1271	32606506	3	6.28233	0.0986535	SNPS_DQA1_1271_32606506_intron1_.,SNPS_DQA1_1271_32606506_intron1_A,SNPS_DQA1_1271_32606506_intron1_G	3	4	4	0.00157411	NA
AA_DRB1_51_32552009	DRB1	51	32552009	2	4.61748	0.0993862	AA_DRB1_51_32552009_exon2_T,AA_DRB1_51_32552009_exon2_x	2	3	3	0.00115705	NA
AA_A_97_29911063	A	97	29911063	2	4.61506	0.0995066	AA_A_97_29911063_exon3_I,AA_A_97_29911063_exon3_M,AA_A_97_29911063_exon3_R,AA_A_97_29911063_exon3_x	4	3	3	0.00115645	NA
SNPS_DQA1_1489_32606724	DQA1	1489	32606724	3	6.23623	0.100666	SNPS_DQA1_1489_32606724_intron1_.,SNPS_DQA1_1489_32606724_intron1_G,SNPS_DQA1_1489_32606724_intron1_T	3	4	4	0.00156256	NA
AA_DQB1_-18_32634341	DQB1	-18	32634341	1	2.683	0.101425	AA_DQB1_-18_32634341_exon1_A,AA_DQB1_-18_32634341_exon1_V,AA_DQB1_-18_32634341_exon1_x	3	2	2	0.000672372	NA
AA_DRB1_55_32551997	DRB1	55	32551997	2	4.57564	0.101488	AA_DRB1_55_32551997_exon2_G,AA_DRB1_55_32551997_exon2_R,AA_DRB1_55_32551997_exon2_x	3	3	3	0.00114657	NA
AA_DRB1_56_32551994	DRB1	56	32551994	2	4.57564	0.101488	AA_DRB1_56_32551994_exon2_L,AA_DRB1_56_32551994_exon2_P,AA_DRB1_56_32551994_exon2_x	3	3	3	0.00114657	NA
AA_DRB1_61_32551979	DRB1	61	32551979	2	4.57564	0.101488	AA_DRB1_61_32551979_exon2_G,AA_DRB1_61_32551979_exon2_W,AA_DRB1_61_32551979_exon2_x	3	3	3	0.00114657	NA
AA_DRB1_63_32551973	DRB1	63	32551973	2	4.57564	0.101488	AA_DRB1_63_32551973_exon2_A,AA_DRB1_63_32551973_exon2_S,AA_DRB1_63_32551973_exon2_x	3	3	3	0.00114657	NA
AA_DRB1_34_32552060	DRB1	34	32552060	2	4.57353	0.101595	AA_DRB1_34_32552060_exon2_K,AA_DRB1_34_32552060_exon2_Q,AA_DRB1_34_32552060_exon2_x	3	3	3	0.00114604	NA
AA_DRB1_35_32552057	DRB1	35	32552057	2	4.57353	0.101595	AA_DRB1_35_32552057_exon2_E,AA_DRB1_35_32552057_exon2_R,AA_DRB1_35_32552057_exon2_x	3	3	3	0.00114604	NA
AA_DRB1_36_32552054	DRB1	36	32552054	2	4.57353	0.101595	AA_DRB1_36_32552054_exon2_E,AA_DRB1_36_32552054_exon2_S,AA_DRB1_36_32552054_exon2_x	3	3	3	0.00114604	NA
AA_DRB1_39_32552045	DRB1	39	32552045	2	4.57353	0.101595	AA_DRB1_39_32552045_exon2_A,AA_DRB1_39_32552045_exon2_R,AA_DRB1_39_32552045_exon2_x	3	3	3	0.00114604	NA
AA_DRB1_41_32552039	DRB1	41	32552039	2	4.57353	0.101595	AA_DRB1_41_32552039_exon2_D,AA_DRB1_41_32552039_exon2_T,AA_DRB1_41_32552039_exon2_x	3	3	3	0.00114604	NA
AA_DRB1_42_32552036	DRB1	42	32552036	2	4.57353	0.101595	AA_DRB1_42_32552036_exon2_A,AA_DRB1_42_32552036_exon2_S,AA_DRB1_42_32552036_exon2_x	3	3	3	0.00114604	NA
AA_DRB1_43_32552033	DRB1	43	32552033	2	4.57353	0.101595	AA_DRB1_43_32552033_exon2_D,AA_DRB1_43_32552033_exon2_T,AA_DRB1_43_32552033_exon2_x	3	3	3	0.00114604	NA
AA_DRB1_44_32552030	DRB1	44	32552030	2	4.57353	0.101595	AA_DRB1_44_32552030_exon2_V,AA_DRB1_44_32552030_exon2_W,AA_DRB1_44_32552030_exon2_x	3	3	3	0.00114604	NA
AA_DRB1_46_32552024	DRB1	46	32552024	2	4.57353	0.101595	AA_DRB1_46_32552024_exon2_E,AA_DRB1_46_32552024_exon2_S,AA_DRB1_46_32552024_exon2_x	3	3	3	0.00114604	NA
AA_DRB1_48_32552018	DRB1	48	32552018	2	4.57353	0.101595	AA_DRB1_48_32552018_exon2_G,AA_DRB1_48_32552018_exon2_R,AA_DRB1_48_32552018_exon2_x	3	3	3	0.00114604	NA
AA_DRB1_49_32552015	DRB1	49	32552015	2	4.57353	0.101595	AA_DRB1_49_32552015_exon2_A,AA_DRB1_49_32552015_exon2_R,AA_DRB1_49_32552015_exon2_x	3	3	3	0.00114604	NA
SNPS_A_1014_29911344	A	1014	29911344	4	7.7229	0.102273	SNPS_A_1014_29911344_intron3_A,SNPS_A_1014_29911344_intron3_C,SNPS_A_1014_29911344_intron3_T	3	5	5	0.00193492	NA
SNPS_A_873_29911203	A	873	29911203	3	6.16658	0.103781	SNPS_A_873_29911203_exon3_A,SNPS_A_873_29911203_exon3_C	2	4	4	0.00154511	NA
SNPS_DQB1_1891_32632494	DQB1	1891	32632494	1	2.63562	0.104491	SNPS_DQB1_1891_32632494_intron2_A,SNPS_DQB1_1891_32632494_intron2_C,SNPS_DQB1_1891_32632494_intron2_T	3	2	2	0.0006605	NA
AA_DRB1_12_32552126	DRB1	12	32552126	3	6.13682	0.10514	AA_DRB1_12_32552126_exon2_K,AA_DRB1_12_32552126_exon2_N,AA_DRB1_12_32552126_exon2_T	3	4	4	0.00153766	NA
AA_B_-8_31324886	B	-8	31324886	2	4.45591	0.107748	AA_B_-8_31324886_exon1_L,AA_B_-8_31324886_exon1_V,AA_B_-8_31324886_exon1_x	3	3	3	0.00111658	NA
AA_DRB1_38_32552048	DRB1	38	32552048	3	6.07926	0.107817	AA_DRB1_38_32552048_exon2_A,AA_DRB1_38_32552048_exon2_C,AA_DRB1_38_32552048_exon2_L,AA_DRB1_38_32552048_exon2_V,AA_DRB1_38_32552048_exon2_x	5	4	4	0.00152324	NA
SNPS_DQB1_5358_32629027	DQB1	5358	32629027	3	6.07878	0.107839	SNPS_DQB1_5358_32629027_intron3_.,SNPS_DQB1_5358_32629027_intron3_A,SNPS_DQB1_5358_32629027_intron3_G	3	4	4	0.00152312	NA
SNPS_A_228_29910558	A	228	29910558	3	6.06018	0.108719	SNPS_A_228_29910558_exon2_A,SNPS_A_228_29910558_exon2_C,SNPS_A_228_29910558_exon2_T	3	4	4	0.00151846	NA
AA_B_152_31324036	B	152	31324036	2	4.40983	0.11026	AA_B_152_31324036_exon3_E,AA_B_152_31324036_exon3_V	2	3	3	0.00110503	NA
AA_A_161_29911255	A	161	29911255	3	6.01183	0.111036	AA_A_161_29911255_exon3_D,AA_A_161_29911255_exon3_E,AA_A_161_29911255_exon3_x	3	4	4	0.00150635	NA
AA_DPB1_215_33053582	DPB1	215	33053582	2	4.39419	0.111125	AA_DPB1_215_33053582_exon4_I,AA_DPB1_215_33053582_exon4_T,AA_DPB1_215_33053582_exon4_x	3	3	3	0.00110111	NA
AA_DQB1_-17_32634338	DQB1	-17	32634338	1	2.53615	0.111266	AA_DQB1_-17_32634338_exon1_A,AA_DQB1_-17_32634338_exon1_P,AA_DQB1_-17_32634338_exon1_x	3	2	2	0.000635576	NA
AA_DQB1_3_32634281	DQB1	3	32634281	1	2.53615	0.111266	AA_DQB1_3_32634281_exon1_P,AA_DQB1_3_32634281_exon1_S,AA_DQB1_3_32634281_exon1_x	3	2	2	0.000635576	NA
SNPS_DQA1_1267_32606502	DQA1	1267	32606502	3	6.00412	0.11141	SNPS_DQA1_1267_32606502_intron1_.,SNPS_DQA1_1267_32606502_intron1_A,SNPS_DQA1_1267_32606502_intron1_G	3	4	4	0.00150442	NA
SNPS_DQA1_1269_32606504	DQA1	1269	32606504	3	6.00412	0.11141	SNPS_DQA1_1269_32606504_intron1_.,SNPS_DQA1_1269_32606504_intron1_A,SNPS_DQA1_1269_32606504_intron1_G	3	4	4	0.00150442	NA
SNPS_DQB1_3711_32630674	DQB1	3711	32630674	3	5.99249	0.111976	SNPS_DQB1_3711_32630674_intron2_C,SNPS_DQB1_3711_32630674_intron2_G,SNPS_DQB1_3711_32630674_intron2_T	3	4	4	0.0015015	NA
AA_DRB1_30_32552072	DRB1	30	32552072	7	11.622	0.113696	AA_DRB1_30_32552072_exon2_A,AA_DRB1_30_32552072_exon2_C,AA_DRB1_30_32552072_exon2_G,AA_DRB1_30_32552072_exon2_H,AA_DRB1_30_32552072_exon2_L,AA_DRB1_30_32552072_exon2_R,AA_DRB1_30_32552072_exon2_Y	7	8	8	0.00291125	NA
SNPS_DQA1_1262_32606497	DQA1	1262	32606497	3	5.90652	0.116248	SNPS_DQA1_1262_32606497_intron1_.,SNPS_DQA1_1262_32606497_intron1_A,SNPS_DQA1_1262_32606497_intron1_G	3	4	4	0.00147997	NA
SNPS_DQA1_1561_32606796	DQA1	1561	32606796	3	5.90442	0.116354	SNPS_DQA1_1561_32606796_intron1_.,SNPS_DQA1_1561_32606796_intron1_C,SNPS_DQA1_1561_32606796_intron1_T	3	4	4	0.00147944	NA
SNPS_DQA1_2071_32607306	DQA1	2071	32607306	3	5.90408	0.116372	SNPS_DQA1_2071_32607306_intron1_.,SNPS_DQA1_2071_32607306_intron1_C,SNPS_DQA1_2071_32607306_intron1_T	3	4	4	0.00147936	NA
SNPS_DQA1_532_32605767	DQA1	532	32605767	3	5.90408	0.116372	SNPS_DQA1_532_32605767_intron1_A,SNPS_DQA1_532_32605767_intron1_G,SNPS_DQA1_532_32605767_intron1_T	3	4	4	0.00147936	NA
AA_DQB1_197_32628856	DQB1	197	32628856	1	2.44204	0.118122	AA_DQB1_197_32628856_exon4_N,AA_DQB1_197_32628856_exon4_S,AA_DQB1_197_32628856_exon4_x	3	2	2	0.000611995	NA
AA_DPB1_188_33053501	DPB1	188	33053501	1	2.43823	0.11841	AA_DPB1_188_33053501_exon4_A,AA_DPB1_188_33053501_exon4_V,AA_DPB1_188_33053501_exon4_x	3	2	2	0.00061104	NA
SNPS_DQB1_3682_32630703	DQB1	3682	32630703	3	5.86092	0.118577	SNPS_DQB1_3682_32630703_intron2_A,SNPS_DQB1_3682_32630703_intron2_G,SNPS_DQB1_3682_32630703_intron2_T	3	4	4	0.00146855	NA
SNPS_B_2596_31322340	B	2596	31322340	2	4.26427	0.118584	SNPS_B_2596_31322340_intron6_A,SNPS_B_2596_31322340_intron6_G,SNPS_B_2596_31322340_intron6_T	3	3	3	0.00106856	NA
SNPS_B_107_31324829	B	107	31324829	2	4.25655	0.119042	SNPS_B_107_31324829_intron1_C,SNPS_B_107_31324829_intron1_G,SNPS_B_107_31324829_intron1_T	3	3	3	0.00106663	NA
SNPS_DQB1_1049_32633336	DQB1	1049	32633336	2	4.23098	0.120574	SNPS_DQB1_1049_32633336_intron1_A,SNPS_DQB1_1049_32633336_intron1_C,SNPS_DQB1_1049_32633336_intron1_T	3	3	3	0.00106022	NA
SNPS_DQB1_1929_32632456	DQB1	1929	32632456	2	4.23098	0.120574	SNPS_DQB1_1929_32632456_intron2_A,SNPS_DQB1_1929_32632456_intron2_C,SNPS_DQB1_1929_32632456_intron2_T	3	3	3	0.00106022	NA
SNPS_DQB1_1945_32632440	DQB1	1945	32632440	2	4.23098	0.120574	SNPS_DQB1_1945_32632440_intron2_A,SNPS_DQB1_1945_32632440_intron2_G,SNPS_DQB1_1945_32632440_intron2_T	3	3	3	0.00106022	NA
SNPS_DQB1_717_32633668	DQB1	717	32633668	2	4.22463	0.120958	SNPS_DQB1_717_32633668_intron1_A,SNPS_DQB1_717_32633668_intron1_G,SNPS_DQB1_717_32633668_intron1_T	3	3	3	0.00105863	NA
SNPS_B_726_31324210	B	726	31324210	1	2.36782	0.12386	SNPS_B_726_31324210_exon3_A,SNPS_B_726_31324210_exon3_G	2	2	2	0.000593395	NA
AA_A_158_29911246	A	158	29911246	3	5.69357	0.127508	AA_A_158_29911246_exon3_A,AA_A_158_29911246_exon3_V,AA_A_158_29911246_exon3_x	3	4	4	0.00142663	NA
SNPS_DQB1_3626_32630759	DQB1	3626	32630759	1	2.31216	0.128366	SNPS_DQB1_3626_32630759_intron2_C,SNPS_DQB1_3626_32630759_intron2_G,SNPS_DQB1_3626_32630759_intron2_T	3	2	2	0.000579448	NA
SNPS_DQA1_1263_32606498	DQA1	1263	32606498	2	4.0919	0.129257	SNPS_DQA1_1263_32606498_intron1_.,SNPS_DQA1_1263_32606498_intron1_A,SNPS_DQA1_1263_32606498_intron1_G	3	3	3	0.00102538	NA
SNPS_DQA1_1270_32606505	DQA1	1270	32606505	2	4.0919	0.129257	SNPS_DQA1_1270_32606505_intron1_.,SNPS_DQA1_1270_32606505_intron1_A,SNPS_DQA1_1270_32606505_intron1_G	3	3	3	0.00102538	NA
SNPS_DQA1_1274_32606509	DQA1	1274	32606509	2	4.0919	0.129257	SNPS_DQA1_1274_32606509_intron1_.,SNPS_DQA1_1274_32606509_intron1_A,SNPS_DQA1_1274_32606509_intron1_G	3	3	3	0.00102538	NA
SNPS_DQA1_1279_32606514	DQA1	1279	32606514	2	4.0919	0.129257	SNPS_DQA1_1279_32606514_intron1_.,SNPS_DQA1_1279_32606514_intron1_A,SNPS_DQA1_1279_32606514_intron1_G	3	3	3	0.00102538	NA
AA_DPB1_205_33053552	DPB1	205	33053552	2	4.06934	0.130724	AA_DPB1_205_33053552_exon4_M,AA_DPB1_205_33053552_exon4_V,AA_DPB1_205_33053552_exon4_x	3	3	3	0.00101973	NA
AA_DRB1_28_32552078	DRB1	28	32552078	5	8.49822	0.130832	AA_DRB1_28_32552078_exon2_D,AA_DRB1_28_32552078_exon2_E,AA_DRB1_28_32552078_exon2_H,AA_DRB1_28_32552078_exon2_K	4	6	6	0.00212909	NA
SNPS_DQB1_1436_32632949	DQB1	1436	32632949	4	7.08268	0.131583	SNPS_DQB1_1436_32632949_intron1_A,SNPS_DQB1_1436_32632949_intron1_AC,SNPS_DQB1_1436_32632949_intron1_AG,SNPS_DQB1_1436_32632949_intron1_AT,SNPS_DQB1_1436_32632949_intron1_C,SNPS_DQB1_1436_32632949_intron1_G,SNPS_DQB1_1436_32632949_intron1_T	7	5	5	0.00177457	NA
SNPS_DQB1_6193_32628192	DQB1	6193	32628192	2	4.04229	0.132504	SNPS_DQB1_6193_32628192_intron5_A,SNPS_DQB1_6193_32628192_intron5_C,SNPS_DQB1_6193_32628192_intron5_G	3	3	3	0.00101295	NA
SNPS_DQB1_6205_32628180	DQB1	6205	32628180	2	4.04229	0.132504	SNPS_DQB1_6205_32628180_intron5_.,SNPS_DQB1_6205_32628180_intron5_C,SNPS_DQB1_6205_32628180_intron5_T	3	3	3	0.00101295	NA
AA_DRB1_85_32551907	DRB1	85	32551907	4	7.03924	0.133829	AA_DRB1_85_32551907_exon2_A,AA_DRB1_85_32551907_exon2_L,AA_DRB1_85_32551907_exon2_V,AA_DRB1_85_32551907_exon2_W,AA_DRB1_85_32551907_exon2_x	5	5	5	0.00176369	NA
SNPS_DQB1_1910_32632475	DQB1	1910	32632475	3	5.53799	0.136384	SNPS_DQB1_1910_32632475_intron2_A,SNPS_DQB1_1910_32632475_intron2_C,SNPS_DQB1_1910_32632475_intron2_G	3	4	4	0.00138765	NA
AA_B_-11_31324895	B	-11	31324895	4	6.97019	0.137472	AA_B_-11_31324895_exon1_S,AA_B_-11_31324895_exon1_W,AA_B_-11_31324895_exon1_x	3	5	5	0.0017464	NA
AA_B_70_31324527	B	70	31324527	4	6.9493	0.138592	AA_B_70_31324527_exon2_K,AA_B_70_31324527_exon2_N,AA_B_70_31324527_exon2_Q,AA_B_70_31324527_exon2_S	4	5	5	0.00174117	NA
SNPS_DQB1_4047_32630338	DQB1	4047	32630338	3	5.47218	0.140312	SNPS_DQB1_4047_32630338_intron2_A,SNPS_DQB1_4047_32630338_intron2_G,SNPS_DQB1_4047_32630338_intron2_T	3	4	4	0.00137117	NA
AA_A_74_29910753	A	74	29910753	3	5.47213	0.140315	AA_A_74_29910753_exon2_D,AA_A_74_29910753_exon2_H,AA_A_74_29910753_exon2_N,AA_A_74_29910753_exon2_x	4	4	4	0.00137116	NA
AA_DRB1_31_32552069	DRB1	31	32552069	5	8.2638	0.142284	AA_DRB1_31_32552069_exon2_F,AA_DRB1_31_32552069_exon2_I,AA_DRB1_31_32552069_exon2_L,AA_DRB1_31_32552069_exon2_S,AA_DRB1_31_32552069_exon2_V	5	6	6	0.00207039	NA
AA_DQB1_167_32629462	DQB1	167	32629462	1	2.12262	0.145138	AA_DQB1_167_32629462_exon3_H,AA_DQB1_167_32629462_exon3_R,AA_DQB1_167_32629462_exon3_x	3	2	2	0.000531954	NA
SNPS_A_422_29910752	A	422	29910752	3	5.37118	0.146549	SNPS_A_422_29910752_exon2_A,SNPS_A_422_29910752_exon2_C,SNPS_A_422_29910752_exon2_G	3	4	4	0.00134587	NA
AA_DQA1_187_32610410	DQA1	187	32610410	1	2.10628	0.146695	AA_DQA1_187_32610410_exon4_A,AA_DQA1_187_32610410_exon4_T	2	2	2	0.00052786	NA
AA_A_171_29911285	A	171	29911285	2	3.8252	0.147696	AA_A_171_29911285_exon3_H,AA_A_171_29911285_exon3_Y,AA_A_171_29911285_exon3_x	3	3	3	0.00095856	NA
SNPS_DQB1_6528_32627857	DQB1	6528	32627857	3	5.31265	0.150284	SNPS_DQB1_6528_32627857_intron5_C,SNPS_DQB1_6528_32627857_intron5_G,SNPS_DQB1_6528_32627857_intron5_T	3	4	4	0.00133121	NA
SNPS_A_670_29911000	A	670	29911000	3	5.26258	0.153549	SNPS_A_670_29911000_intron2_C,SNPS_A_670_29911000_intron2_G,SNPS_A_670_29911000_intron2_T	3	4	4	0.00131866	NA
AA_A_150_29911222	A	150	29911222	3	5.24248	0.154879	AA_A_150_29911222_exon3_A,AA_A_150_29911222_exon3_V,AA_A_150_29911222_exon3_x	3	4	4	0.00131363	NA
AA_DRB1_75_32551937	DRB1	75	32551937	3	5.24218	0.154899	AA_DRB1_75_32551937_exon2_G,AA_DRB1_75_32551937_exon2_V,AA_DRB1_75_32551937_exon2_W,AA_DRB1_75_32551937_exon2_x	4	4	4	0.00131355	NA
AA_DRB1_76_32551934	DRB1	76	32551934	3	5.24218	0.154899	AA_DRB1_76_32551934_exon2_D,AA_DRB1_76_32551934_exon2_H,AA_DRB1_76_32551934_exon2_T,AA_DRB1_76_32551934_exon2_x	4	4	4	0.00131355	NA
AA_DRB1_79_32551925	DRB1	79	32551925	3	5.24218	0.154899	AA_DRB1_79_32551925_exon2_A,AA_DRB1_79_32551925_exon2_C,AA_DRB1_79_32551925_exon2_Q,AA_DRB1_79_32551925_exon2_x	4	4	4	0.00131355	NA
SNPS_DQB1_5397_32628988	DQB1	5397	32628988	3	5.22047	0.156347	SNPS_DQB1_5397_32628988_intron3_A,SNPS_DQB1_5397_32628988_intron3_C,SNPS_DQB1_5397_32628988_intron3_G	3	4	4	0.00130811	NA
SNPS_A_401_29910731	A	401	29910731	3	5.20857	0.157146	SNPS_A_401_29910731_exon2_.,SNPS_A_401_29910731_exon2_A,SNPS_A_401_29910731_exon2_G	3	4	4	0.00130513	NA
AA_DRB1_10_32552132	DRB1	10	32552132	2	3.65856	0.160529	AA_DRB1_10_32552132_exon2_E,AA_DRB1_10_32552132_exon2_L,AA_DRB1_10_32552132_exon2_Q,AA_DRB1_10_32552132_exon2_Y	4	3	3	0.00091681	NA
AA_DRB1_40_32552042	DRB1	40	32552042	3	5.11722	0.163412	AA_DRB1_40_32552042_exon2_F,AA_DRB1_40_32552042_exon2_S,AA_DRB1_40_32552042_exon2_Y,AA_DRB1_40_32552042_exon2_x	4	4	4	0.00128225	NA
AA_B_-10_31324892	B	-10	31324892	4	6.48998	0.165423	AA_B_-10_31324892_exon1_A,AA_B_-10_31324892_exon1_G,AA_B_-10_31324892_exon1_x	3	5	5	0.00162612	NA
AA_DRB1_73_32551943	DRB1	73	32551943	6	9.08846	0.168664	AA_DRB1_73_32551943_exon2_A,AA_DRB1_73_32551943_exon2_G,AA_DRB1_73_32551943_exon2_P,AA_DRB1_73_32551943_exon2_R,AA_DRB1_73_32551943_exon2_x	5	7	7	0.0022769	NA
SNPS_B_735_31324201	B	735	31324201	5	7.71093	0.172903	SNPS_B_735_31324201_exon3_A,SNPS_B_735_31324201_exon3_AC,SNPS_B_735_31324201_exon3_AG,SNPS_B_735_31324201_exon3_AT,SNPS_B_735_31324201_exon3_C,SNPS_B_735_31324201_exon3_G,SNPS_B_735_31324201_exon3_T	7	6	6	0.00193192	NA
SNPS_DQB1_1953_32632432	DQB1	1953	32632432	1	1.84222	0.174691	SNPS_DQB1_1953_32632432_intron2_A,SNPS_DQB1_1953_32632432_intron2_C,SNPS_DQB1_1953_32632432_intron2_G	3	2	2	0.000461688	NA
AA_A_276_29912281	A	276	29912281	2	3.48046	0.17548	AA_A_276_29912281_exon5_L,AA_A_276_29912281_exon5_P,AA_A_276_29912281_exon5_x	3	3	3	0.000872186	NA
SNPS_DQB1_230_32634155	DQB1	230	32634155	3	4.938	0.176393	SNPS_DQB1_230_32634155_intron1_A,SNPS_DQB1_230_32634155_intron1_C,SNPS_DQB1_230_32634155_intron1_G	3	4	4	0.00123735	NA
AA_A_321_29912858	A	321	29912858	2	3.46662	0.176698	AA_A_321_29912858_exon6_S,AA_A_321_29912858_exon6_T,AA_A_321_29912858_exon6_x	3	3	3	0.00086872	NA
SNPS_DQB1_1125_32633260	DQB1	1125	32633260	3	4.93197	0.176847	SNPS_DQB1_1125_32633260_intron1_A,SNPS_DQB1_1125_32633260_intron1_G,SNPS_DQB1_1125_32633260_intron1_T	3	4	4	0.00123584	NA
SNPS_DQB1_993_32633392	DQB1	993	32633392	3	4.93197	0.176847	SNPS_DQB1_993_32633392_intron1_A,SNPS_DQB1_993_32633392_intron1_C,SNPS_DQB1_993_32633392_intron1_T	3	4	4	0.00123584	NA
AA_A_105_29911087	A	105	29911087	1	1.81471	0.177945	AA_A_105_29911087_exon3_P,AA_A_105_29911087_exon3_S,AA_A_105_29911087_exon3_x	3	2	2	0.000454793	NA
SNPS_DPB1_5262_33049080	DPB1	5262	33049080	3	4.91357	0.178237	SNPS_DPB1_5262_33049080_intron2_A,SNPS_DPB1_5262_33049080_intron2_G,SNPS_DPB1_5262_33049080_intron2_T	3	4	4	0.00123123	NA
AA_A_186_29911909	A	186	29911909	2	3.43142	0.179836	AA_A_186_29911909_exon4_K,AA_A_186_29911909_exon4_R,AA_A_186_29911909_exon4_S,AA_A_186_29911909_exon4_x	4	3	3	0.000859899	NA
AA_B_80_31324497	B	80	31324497	3	4.87232	0.181389	AA_B_80_31324497_exon2_I,AA_B_80_31324497_exon2_N,AA_B_80_31324497_exon2_T	3	4	4	0.0012209	NA
AA_B_65_31324542	B	65	31324542	2	3.40932	0.181834	AA_B_65_31324542_exon2_Q,AA_B_65_31324542_exon2_R	2	3	3	0.000854363	NA
AA_B_66_31324539	B	66	31324539	2	3.40932	0.181834	AA_B_66_31324539_exon2_I,AA_B_66_31324539_exon2_K,AA_B_66_31324539_exon2_N	3	3	3	0.000854363	NA
SNPS_B_394_31324542	B	394	31324542	2	3.40932	0.181834	SNPS_B_394_31324542_exon2_C,SNPS_B_394_31324542_exon2_T	2	3	3	0.000854363	NA
SNPS_DQB1_2282_32632103	DQB1	2282	32632103	2	3.35717	0.186638	SNPS_DQB1_2282_32632103_intron2_A,SNPS_DQB1_2282_32632103_intron2_C,SNPS_DQB1_2282_32632103_intron2_G	3	3	3	0.000841295	NA
AA_DQB1_185_32629408	DQB1	185	32629408	1	1.74068	0.187053	AA_DQB1_185_32629408_exon3_I,AA_DQB1_185_32629408_exon3_T,AA_DQB1_185_32629408_exon3_x	3	2	2	0.000436242	NA
SNPS_DQB1_1939_32632446	DQB1	1939	32632446	3	4.78358	0.188348	SNPS_DQB1_1939_32632446_intron2_A,SNPS_DQB1_1939_32632446_intron2_G,SNPS_DQB1_1939_32632446_intron2_T	3	4	4	0.00119867	NA
AA_C_91_31239129	C	91	31239129	1	1.70837	0.191197	AA_C_91_31239129_exon3_G,AA_C_91_31239129_exon3_R	2	2	2	0.000428146	NA
AA_DRB1_16_32552114	DRB1	16	32552114	3	4.73169	0.192532	AA_DRB1_16_32552114_exon2_H,AA_DRB1_16_32552114_exon2_I,AA_DRB1_16_32552114_exon2_Q,AA_DRB1_16_32552114_exon2_Y	4	4	4	0.00118567	NA
AA_DQA1_130_32609881	DQA1	130	32609881	1	1.68996	0.193606	AA_DQA1_130_32609881_exon3_A,AA_DQA1_130_32609881_exon3_S	2	2	2	0.000423533	NA
AA_B_325_31322303	B	325	31322303	3	4.69858	0.195247	AA_B_325_31322303_exon7_C,AA_B_325_31322303_exon7_S,AA_B_325_31322303_exon7_x	3	4	4	0.00117737	NA
AA_A_156_29911240	A	156	29911240	4	6.03785	0.19634	AA_A_156_29911240_exon3_L,AA_A_156_29911240_exon3_Q,AA_A_156_29911240_exon3_R,AA_A_156_29911240_exon3_W,AA_A_156_29911240_exon3_x	5	5	5	0.00151287	NA
AA_DRB1_149_32549488	DRB1	149	32549488	3	4.67773	0.196975	AA_DRB1_149_32549488_exon3_H,AA_DRB1_149_32549488_exon3_Q,AA_DRB1_149_32549488_exon3_x	3	4	4	0.00117215	NA
SNPS_DQB1_921_32633464	DQB1	921	32633464	3	4.65308	0.199036	SNPS_DQB1_921_32633464_intron1_A,SNPS_DQB1_921_32633464_intron1_C,SNPS_DQB1_921_32633464_intron1_T	3	4	4	0.00116597	NA
AA_DRB1_59_32551985	DRB1	59	32551985	3	4.63262	0.200761	AA_DRB1_59_32551985_exon2_E,AA_DRB1_59_32551985_exon2_S,AA_DRB1_59_32551985_exon2_x	3	4	4	0.00116085	NA
AA_DRB1_62_32551976	DRB1	62	32551976	3	4.62874	0.20109	AA_DRB1_62_32551976_exon2_N,AA_DRB1_62_32551976_exon2_T,AA_DRB1_62_32551976_exon2_x	3	4	4	0.00115987	NA
AA_DRB1_64_32551970	DRB1	64	32551970	3	4.62874	0.20109	AA_DRB1_64_32551970_exon2_Q,AA_DRB1_64_32551970_exon2_R,AA_DRB1_64_32551970_exon2_x	3	4	4	0.00115987	NA
AA_DRB1_66_32551964	DRB1	66	32551964	3	4.62874	0.20109	AA_DRB1_66_32551964_exon2_D,AA_DRB1_66_32551964_exon2_T,AA_DRB1_66_32551964_exon2_x	3	4	4	0.00115987	NA
AA_DRB1_68_32551958	DRB1	68	32551958	3	4.62874	0.20109	AA_DRB1_68_32551958_exon2_L,AA_DRB1_68_32551958_exon2_W,AA_DRB1_68_32551958_exon2_x	3	4	4	0.00115987	NA
AA_DRB1_69_32551955	DRB1	69	32551955	3	4.62874	0.20109	AA_DRB1_69_32551955_exon2_E,AA_DRB1_69_32551955_exon2_K,AA_DRB1_69_32551955_exon2_x	3	4	4	0.00115987	NA
AA_B_45_31324602	B	45	31324602	3	4.59324	0.204123	AA_B_45_31324602_exon2_E,AA_B_45_31324602_exon2_G,AA_B_45_31324602_exon2_K,AA_B_45_31324602_exon2_M,AA_B_45_31324602_exon2_T	5	4	4	0.00115098	NA
AA_DRB1_189_32548667	DRB1	189	32548667	3	4.59309	0.204136	AA_DRB1_189_32548667_exon4_R,AA_DRB1_189_32548667_exon4_S,AA_DRB1_189_32548667_exon4_x	3	4	4	0.00115094	NA
AA_B_171_31323979	B	171	31323979	2	3.15313	0.206684	AA_B_171_31323979_exon3_H,AA_B_171_31323979_exon3_Y	2	3	3	0.000790171	NA
AA_A_9_29910558	A	9	29910558	4	5.85516	0.210229	AA_A_9_29910558_exon2_F,AA_A_9_29910558_exon2_S,AA_A_9_29910558_exon2_T,AA_A_9_29910558_exon2_Y	4	5	5	0.0014671	NA
AA_DRB1_180_32549395	DRB1	180	32549395	3	4.52086	0.210437	AA_DRB1_180_32549395_exon3_L,AA_DRB1_180_32549395_exon3_V,AA_DRB1_180_32549395_exon3_x	3	4	4	0.00113285	NA
SNPS_DQB1_4371_32630014	DQB1	4371	32630014	2	3.05543	0.217031	SNPS_DQB1_4371_32630014_intron2_.,SNPS_DQB1_4371_32630014_intron2_A,SNPS_DQB1_4371_32630014_intron2_G	3	3	3	0.000765691	NA
AA_B_-16_31324910	B	-16	31324910	4	5.73221	0.220059	AA_B_-16_31324910_exon1_L,AA_B_-16_31324910_exon1_V,AA_B_-16_31324910_exon1_x	3	5	5	0.00143631	NA
AA_B_163_31324003	B	163	31324003	3	4.395	0.22185	AA_B_163_31324003_exon3_E,AA_B_163_31324003_exon3_L,AA_B_163_31324003_exon3_T	3	4	4	0.00110132	NA
AA_C_6_31239630	C	6	31239630	1	1.46786	0.225683	AA_C_6_31239630_exon2_K,AA_C_6_31239630_exon2_R	2	2	2	0.000367875	NA
AA_DPB1_178_33052924	DPB1	178	33052924	2	2.9543	0.228287	AA_DPB1_178_33052924_exon3_L,AA_DPB1_178_33052924_exon3_M,AA_DPB1_178_33052924_exon3_x	3	3	3	0.000740352	NA
AA_DQB1_37_32632741	DQB1	37	32632741	2	2.9328	0.230755	AA_DQB1_37_32632741_exon2_D,AA_DQB1_37_32632741_exon2_I,AA_DQB1_37_32632741_exon2_Y	3	3	3	0.000734964	NA
SNPS_DQB1_1643_32632742	DQB1	1643	32632742	2	2.9328	0.230755	SNPS_DQB1_1643_32632742_exon2_A,SNPS_DQB1_1643_32632742_exon2_C,SNPS_DQB1_1643_32632742_exon2_T	3	3	3	0.000734964	NA
SNPS_DQB1_1975_32632410	DQB1	1975	32632410	2	2.9328	0.230755	SNPS_DQB1_1975_32632410_intron2_A,SNPS_DQB1_1975_32632410_intron2_C,SNPS_DQB1_1975_32632410_intron2_T	3	3	3	0.000734964	NA
SNPS_DQB1_2075_32632310	DQB1	2075	32632310	2	2.9328	0.230755	SNPS_DQB1_2075_32632310_intron2_A,SNPS_DQB1_2075_32632310_intron2_C,SNPS_DQB1_2075_32632310_intron2_G	3	3	3	0.000734964	NA
SNPS_DQB1_3327_32631058	DQB1	3327	32631058	2	2.92114	0.232104	SNPS_DQB1_3327_32631058_intron2_A,SNPS_DQB1_3327_32631058_intron2_C,SNPS_DQB1_3327_32631058_intron2_G	3	3	3	0.000732043	NA
SNPS_DQB1_4374_32630011	DQB1	4374	32630011	2	2.92114	0.232104	SNPS_DQB1_4374_32630011_intron2_.,SNPS_DQB1_4374_32630011_intron2_A,SNPS_DQB1_4374_32630011_intron2_G	3	3	3	0.000732043	NA
SNPS_DQB1_2043_32632342	DQB1	2043	32632342	3	4.26111	0.234614	SNPS_DQB1_2043_32632342_intron2_A,SNPS_DQB1_2043_32632342_intron2_G,SNPS_DQB1_2043_32632342_intron2_T	3	4	4	0.00106777	NA
SNPS_DQB1_961_32633424	DQB1	961	32633424	3	4.26111	0.234614	SNPS_DQB1_961_32633424_intron1_C,SNPS_DQB1_961_32633424_intron1_G,SNPS_DQB1_961_32633424_intron1_T	3	4	4	0.00106777	NA
AA_B_183_31323369	B	183	31323369	1	1.40748	0.235476	AA_B_183_31323369_exon4_D,AA_B_183_31323369_exon4_x	2	2	2	0.000352742	NA
AA_B_184_31323366	B	184	31323366	1	1.40748	0.235476	AA_B_184_31323366_exon4_P,AA_B_184_31323366_exon4_x	2	2	2	0.000352742	NA
AA_B_185_31323363	B	185	31323363	1	1.40748	0.235476	AA_B_185_31323363_exon4_P,AA_B_185_31323363_exon4_x	2	2	2	0.000352742	NA
AA_B_186_31323360	B	186	31323360	1	1.40748	0.235476	AA_B_186_31323360_exon4_K,AA_B_186_31323360_exon4_x	2	2	2	0.000352742	NA
AA_B_187_31323357	B	187	31323357	1	1.40748	0.235476	AA_B_187_31323357_exon4_T,AA_B_187_31323357_exon4_x	2	2	2	0.000352742	NA
AA_B_188_31323354	B	188	31323354	1	1.40748	0.235476	AA_B_188_31323354_exon4_H,AA_B_188_31323354_exon4_x	2	2	2	0.000352742	NA
AA_B_189_31323351	B	189	31323351	1	1.40748	0.235476	AA_B_189_31323351_exon4_V,AA_B_189_31323351_exon4_x	2	2	2	0.000352742	NA
AA_B_190_31323348	B	190	31323348	1	1.40748	0.235476	AA_B_190_31323348_exon4_T,AA_B_190_31323348_exon4_x	2	2	2	0.000352742	NA
AA_B_191_31323345	B	191	31323345	1	1.40748	0.235476	AA_B_191_31323345_exon4_H,AA_B_191_31323345_exon4_x	2	2	2	0.000352742	NA
AA_B_211_31323285	B	211	31323285	1	1.40748	0.235476	AA_B_211_31323285_exon4_A,AA_B_211_31323285_exon4_G,AA_B_211_31323285_exon4_x	3	2	2	0.000352742	NA
AA_DRB1_-24_32557503	DRB1	-24	32557503	3	4.22806	0.237868	AA_DRB1_-24_32557503_exon1_F,AA_DRB1_-24_32557503_exon1_L,AA_DRB1_-24_32557503_exon1_x	3	4	4	0.00105949	NA
AA_B_77_31324506	B	77	31324506	4	5.5204	0.237942	AA_B_77_31324506_exon2_D,AA_B_77_31324506_exon2_G,AA_B_77_31324506_exon2_N,AA_B_77_31324506_exon2_S	4	5	5	0.00138325	NA
SNPS_DQB1_195_32634190	DQB1	195	32634190	3	4.20513	0.240149	SNPS_DQB1_195_32634190_intron1_A,SNPS_DQB1_195_32634190_intron1_C,SNPS_DQB1_195_32634190_intron1_T	3	4	4	0.00105375	NA
SNPS_DQB1_214_32634171	DQB1	214	32634171	3	4.20513	0.240149	SNPS_DQB1_214_32634171_intron1_.,SNPS_DQB1_214_32634171_intron1_A,SNPS_DQB1_214_32634171_intron1_G	3	4	4	0.00105375	NA
AA_DPA1_11_33037639	DPA1	11	33037639	1	1.3647	0.242725	AA_DPA1_11_33037639_exon2_A,AA_DPA1_11_33037639_exon2_M,AA_DPA1_11_33037639_exon2_V	3	2	2	0.000342022	NA
SNPS_B_932_31324004	B	932	31324004	3	4.17043	0.24364	SNPS_B_932_31324004_exon3_C,SNPS_B_932_31324004_exon3_G,SNPS_B_932_31324004_exon3_T	3	4	4	0.00104505	NA
SNPS_B_933_31324003	B	933	31324003	3	4.17043	0.24364	SNPS_B_933_31324003_exon3_A,SNPS_B_933_31324003_exon3_G,SNPS_B_933_31324003_exon3_T	3	4	4	0.00104505	NA
AA_DRB1_77_32551931	DRB1	77	32551931	4	5.45405	0.243798	AA_DRB1_77_32551931_exon2_L,AA_DRB1_77_32551931_exon2_N,AA_DRB1_77_32551931_exon2_P,AA_DRB1_77_32551931_exon2_T,AA_DRB1_77_32551931_exon2_x	5	5	5	0.00136663	NA
AA_C_175_31238877	C	175	31238877	2	2.79469	0.247253	AA_C_175_31238877_exon3_G,AA_C_175_31238877_exon3_R,AA_C_175_31238877_exon3_x	3	3	3	0.000700359	NA
AA_A_67_29910732	A	67	29910732	4	5.36571	0.251788	AA_A_67_29910732_exon2_.,AA_A_67_29910732_exon2_.M,AA_A_67_29910732_exon2_.V,AA_A_67_29910732_exon2_.x,AA_A_67_29910732_exon2_M,AA_A_67_29910732_exon2_V,AA_A_67_29910732_exon2_x	7	5	5	0.0013445	NA
AA_DRB1_104_32549623	DRB1	104	32549623	2	2.74052	0.254042	AA_DRB1_104_32549623_exon3_A,AA_DRB1_104_32549623_exon3_S,AA_DRB1_104_32549623_exon3_x	3	3	3	0.000686784	NA
SNPS_B_400_31324536	B	400	31324536	6	7.70491	0.260529	SNPS_B_400_31324536_exon2_A,SNPS_B_400_31324536_exon2_AC,SNPS_B_400_31324536_exon2_AG,SNPS_B_400_31324536_exon2_AT,SNPS_B_400_31324536_exon2_C,SNPS_B_400_31324536_exon2_G,SNPS_B_400_31324536_exon2_T	7	7	7	0.00193041	NA
SNPS_DQB1_496_32633889	DQB1	496	32633889	3	3.9437	0.267608	SNPS_DQB1_496_32633889_intron1_A,SNPS_DQB1_496_32633889_intron1_C,SNPS_DQB1_496_32633889_intron1_G	3	4	4	0.00098825	NA
SNPS_A_898_29911228	A	898	29911228	4	5.18729	0.268614	SNPS_A_898_29911228_exon3_A,SNPS_A_898_29911228_exon3_AC,SNPS_A_898_29911228_exon3_AG,SNPS_A_898_29911228_exon3_AT,SNPS_A_898_29911228_exon3_C,SNPS_A_898_29911228_exon3_G,SNPS_A_898_29911228_exon3_T	7	5	5	0.0012998	NA
AA_A_43_29910660	A	43	29910660	1	1.22149	0.269069	AA_A_43_29910660_exon2_Q,AA_A_43_29910660_exon2_R	2	2	2	0.000306132	NA
AA_DRB1_120_32549575	DRB1	120	32549575	3	3.93019	0.269102	AA_DRB1_120_32549575_exon3_N,AA_DRB1_120_32549575_exon3_S,AA_DRB1_120_32549575_exon3_x	3	4	4	0.000984864	NA
SNPS_DQA1_554_32605789	DQA1	554	32605789	3	3.87833	0.274906	SNPS_DQA1_554_32605789_intron1_A,SNPS_DQA1_554_32605789_intron1_C,SNPS_DQA1_554_32605789_intron1_T	3	4	4	0.000971871	NA
AA_DRB1_140_32549515	DRB1	140	32549515	3	3.84208	0.279029	AA_DRB1_140_32549515_exon3_A,AA_DRB1_140_32549515_exon3_T,AA_DRB1_140_32549515_exon3_x	3	4	4	0.000962789	NA
AA_A_164_29911264	A	164	29911264	2	2.5416	0.280607	AA_A_164_29911264_exon3_C,AA_A_164_29911264_exon3_F,AA_A_164_29911264_exon3_x	3	3	3	0.000636941	NA
AA_A_182_29911318	A	182	29911318	2	2.52993	0.282249	AA_A_182_29911318_exon3_A,AA_A_182_29911318_exon3_R,AA_A_182_29911318_exon3_T,AA_A_182_29911318_exon3_x	4	3	3	0.000634018	NA
AA_B_275_31323000	B	275	31323000	2	2.51587	0.28424	AA_B_275_31323000_exon5_E,AA_B_275_31323000_exon5_K,AA_B_275_31323000_exon5_x	3	3	3	0.000630495	NA
AA_B_295_31322940	B	295	31322940	2	2.51587	0.28424	AA_B_295_31322940_exon5_A,AA_B_295_31322940_exon5_V,AA_B_295_31322940_exon5_x	3	3	3	0.000630495	NA
AA_B_296_31322937	B	296	31322937	2	2.51587	0.28424	AA_B_296_31322937_exon5_T,AA_B_296_31322937_exon5_V,AA_B_296_31322937_exon5_x	3	3	3	0.000630495	NA
AA_B_298_31322931	B	298	31322931	2	2.51587	0.28424	AA_B_298_31322931_exon5_A,AA_B_298_31322931_exon5_V,AA_B_298_31322931_exon5_x	3	3	3	0.000630495	NA
AA_B_299_31322928	B	299	31322928	2	2.51587	0.28424	AA_B_299_31322928_exon5_I,AA_B_299_31322928_exon5_V,AA_B_299_31322928_exon5_x	3	3	3	0.000630495	NA
AA_B_300_31322925	B	300	31322925	2	2.51587	0.28424	AA_B_300_31322925_exon5_G,AA_B_300_31322925_exon5_V,AA_B_300_31322925_exon5_x	3	3	3	0.000630495	NA
AA_DPB1_194_33053519	DPB1	194	33053519	2	2.49302	0.287506	AA_DPB1_194_33053519_exon4_Q,AA_DPB1_194_33053519_exon4_R,AA_DPB1_194_33053519_exon4_x	3	3	3	0.000624769	NA
AA_A_90_29910801	A	90	29910801	1	1.12525	0.288791	AA_A_90_29910801_exon2_A,AA_A_90_29910801_exon2_D,AA_A_90_29910801_exon2_x	3	2	2	0.000282015	NA
SNPS_B_225_31324711	B	225	31324711	4	4.97296	0.290083	SNPS_B_225_31324711_exon2_A,SNPS_B_225_31324711_exon2_C,SNPS_B_225_31324711_exon2_G	3	5	5	0.00124611	NA
SNPS_A_910_29911240	A	910	29911240	3	3.70482	0.295153	SNPS_A_910_29911240_exon3_A,SNPS_A_910_29911240_exon3_G,SNPS_A_910_29911240_exon3_T	3	4	4	0.000928398	NA
AA_DRB1_231_32548054	DRB1	231	32548054	2	2.42831	0.296961	AA_DRB1_231_32548054_exon5_P,AA_DRB1_231_32548054_exon5_Q,AA_DRB1_231_32548054_exon5_x	3	3	3	0.000608553	NA
SNPS_B_72_31324864	B	72	31324864	2	2.42062	0.298105	SNPS_B_72_31324864_exon1_A,SNPS_B_72_31324864_exon1_C,SNPS_B_72_31324864_exon1_G	3	3	3	0.000606627	NA
AA_B_67_31324536	B	67	31324536	5	6.05007	0.301377	AA_B_67_31324536_exon2_C,AA_B_67_31324536_exon2_F,AA_B_67_31324536_exon2_M,AA_B_67_31324536_exon2_S,AA_B_67_31324536_exon2_Y	5	6	6	0.00151593	NA
AA_DRB1_32_32552066	DRB1	32	32552066	4	4.85695	0.302293	AA_DRB1_32_32552066_exon2_H,AA_DRB1_32_32552066_exon2_I,AA_DRB1_32_32552066_exon2_X,AA_DRB1_32_32552066_exon2_Y	4	5	5	0.00121705	NA
SNPS_A_739_29911069	A	739	29911069	2	2.32831	0.312186	SNPS_A_739_29911069_exon3_A,SNPS_A_739_29911069_exon3_G,SNPS_A_739_29911069_exon3_T	3	3	3	0.000583496	NA
AA_A_145_29911207	A	145	29911207	3	3.52126	0.318015	AA_A_145_29911207_exon3_H,AA_A_145_29911207_exon3_R,AA_A_145_29911207_exon3_x	3	4	4	0.00088241	NA
SNPS_A_429_29910759	A	429	29910759	2	2.27119	0.321231	SNPS_A_429_29910759_exon2_A,SNPS_A_429_29910759_exon2_C,SNPS_A_429_29910759_exon2_T	3	3	3	0.000569183	NA
AA_DRB1_166_32549437	DRB1	166	32549437	2	2.21679	0.330089	AA_DRB1_166_32549437_exon3_Q,AA_DRB1_166_32549437_exon3_R,AA_DRB1_166_32549437_exon3_x	3	3	3	0.00055555	NA
AA_B_305_31322910	B	305	31322910	2	2.20781	0.331573	AA_B_305_31322910_exon5_A,AA_B_305_31322910_exon5_T,AA_B_305_31322910_exon5_x	3	3	3	0.000553302	NA
AA_B_199_31323321	B	199	31323321	2	2.19771	0.333253	AA_B_199_31323321_exon4_A,AA_B_199_31323321_exon4_V,AA_B_199_31323321_exon4_x	3	3	3	0.000550769	NA
AA_B_46_31324599	B	46	31324599	1	0.894727	0.3442	AA_B_46_31324599_exon2_A,AA_B_46_31324599_exon2_E	2	2	2	0.000224242	NA
AA_DRB1_233_32548048	DRB1	233	32548048	3	3.31045	0.346191	AA_DRB1_233_32548048_exon5_R,AA_DRB1_233_32548048_exon5_T,AA_DRB1_233_32548048_exon5_x	3	4	4	0.000829589	NA
AA_C_303_31237785	C	303	31237785	2	2.07832	0.353752	AA_C_303_31237785_exon5_M,AA_C_303_31237785_exon5_V,AA_C_303_31237785_exon5_x	3	3	3	0.000520853	NA
AA_DPB1_170_33052900	DPB1	170	33052900	2	2.04934	0.358915	AA_DPB1_170_33052900_exon3_I,AA_DPB1_170_33052900_exon3_T,AA_DPB1_170_33052900_exon3_x	3	3	3	0.000513591	NA
AA_DPB1_96_33052678	DPB1	96	33052678	2	2.04934	0.358915	AA_DPB1_96_33052678_exon3_K,AA_DPB1_96_33052678_exon3_R,AA_DPB1_96_33052678_exon3_x	3	3	3	0.000513591	NA
AA_DQB1_224_32628775	DQB1	224	32628775	1	0.833178	0.361355	AA_DQB1_224_32628775_exon4_Q,AA_DQB1_224_32628775_exon4_R,AA_DQB1_224_32628775_exon4_x	3	2	2	0.000208817	NA
AA_A_283_29912302	A	283	29912302	2	2.03008	0.362387	AA_A_283_29912302_exon5_H,AA_A_283_29912302_exon5_P,AA_A_283_29912302_exon5_x	3	3	3	0.000508765	NA
AA_B_282_31322979	B	282	31322979	2	2.02715	0.362919	AA_B_282_31322979_exon5_I,AA_B_282_31322979_exon5_V,AA_B_282_31322979_exon5_x	3	3	3	0.000508031	NA
SNPS_A_785_29911115	A	785	29911115	4	4.30995	0.365681	SNPS_A_785_29911115_exon3_A,SNPS_A_785_29911115_exon3_C,SNPS_A_785_29911115_exon3_G	3	5	5	0.00108001	NA
SNPS_DQB1_1181_32633204	DQB1	1181	32633204	3	3.16969	0.366194	SNPS_DQB1_1181_32633204_intron1_A,SNPS_DQB1_1181_32633204_intron1_C,SNPS_DQB1_1181_32633204_intron1_G	3	4	4	0.000794322	NA
AA_DRB1_9_32552135	DRB1	9	32552135	5	5.42248	0.366521	AA_DRB1_9_32552135_exon2_E,AA_DRB1_9_32552135_exon2_K,AA_DRB1_9_32552135_exon2_W	3	6	6	0.00135872	NA
SNPS_DQB1_3954_32630431	DQB1	3954	32630431	3	3.16301	0.367168	SNPS_DQB1_3954_32630431_intron2_A,SNPS_DQB1_3954_32630431_intron2_C,SNPS_DQB1_3954_32630431_intron2_T	3	4	4	0.000792648	NA
AA_B_307_31322904	B	307	31322904	2	1.99603	0.36861	AA_B_307_31322904_exon5_M,AA_B_307_31322904_exon5_V,AA_B_307_31322904_exon5_x	3	3	3	0.000500232	NA
AA_DQA1_215_32610494	DQA1	215	32610494	1	0.802289	0.37041	AA_DQA1_215_32610494_exon4_F,AA_DQA1_215_32610494_exon4_L	2	2	2	0.000201076	NA
AA_DPB1_65_33048634	DPB1	65	33048634	1	0.786846	0.375056	AA_DPB1_65_33048634_exon2_F,AA_DPB1_65_33048634_exon2_I,AA_DPB1_65_33048634_exon2_L	3	2	2	0.000197206	NA
AA_C_248_31238071	C	248	31238071	2	1.95805	0.375677	AA_C_248_31238071_exon4_M,AA_C_248_31238071_exon4_V,AA_C_248_31238071_exon4_x	3	3	3	0.000490715	NA
AA_DRB1_65_32551967	DRB1	65	32551967	5	5.3388	0.375946	AA_DRB1_65_32551967_exon2_.,AA_DRB1_65_32551967_exon2_.K,AA_DRB1_65_32551967_exon2_.Q,AA_DRB1_65_32551967_exon2_.R,AA_DRB1_65_32551967_exon2_.x,AA_DRB1_65_32551967_exon2_K,AA_DRB1_65_32551967_exon2_R,AA_DRB1_65_32551967_exon2_x	8	6	6	0.00133775	NA
AA_C_177_31238871	C	177	31238871	2	1.95396	0.376447	AA_C_177_31238871_exon3_E,AA_C_177_31238871_exon3_K,AA_C_177_31238871_exon3_x	3	3	3	0.000489688	NA
SNPS_A_152_29910482	A	152	29910482	4	4.19388	0.380402	SNPS_A_152_29910482_intron1_A,SNPS_A_152_29910482_intron1_G,SNPS_A_152_29910482_intron1_T	3	5	5	0.00105093	NA
AA_B_109_31324165	B	109	31324165	2	1.93226	0.380552	AA_B_109_31324165_exon3_F,AA_B_109_31324165_exon3_L	2	3	3	0.000484252	NA
AA_B_239_31323201	B	239	31323201	2	1.92963	0.381053	AA_B_239_31323201_exon4_G,AA_B_239_31323201_exon4_R,AA_B_239_31323201_exon4_x	3	3	3	0.000483593	NA
AA_B_253_31323159	B	253	31323159	2	1.92963	0.381053	AA_B_253_31323159_exon4_E,AA_B_253_31323159_exon4_Q,AA_B_253_31323159_exon4_x	3	3	3	0.000483593	NA
AA_B_267_31323117	B	267	31323117	2	1.92963	0.381053	AA_B_267_31323117_exon4_P,AA_B_267_31323117_exon4_Q,AA_B_267_31323117_exon4_x	3	3	3	0.000483593	NA
AA_B_268_31323114	B	268	31323114	2	1.92963	0.381053	AA_B_268_31323114_exon4_E,AA_B_268_31323114_exon4_K,AA_B_268_31323114_exon4_x	3	3	3	0.000483593	NA
AA_B_270_31323108	B	270	31323108	2	1.92963	0.381053	AA_B_270_31323108_exon4_C,AA_B_270_31323108_exon4_L,AA_B_270_31323108_exon4_x	3	3	3	0.000483593	NA
SNPS_DQB1_2308_32632077	DQB1	2308	32632077	3	3.06379	0.381895	SNPS_DQB1_2308_32632077_intron2_C,SNPS_DQB1_2308_32632077_intron2_G,SNPS_DQB1_2308_32632077_intron2_T	3	4	4	0.000767786	NA
SNPS_DQB1_699_32633686	DQB1	699	32633686	4	4.16669	0.383917	SNPS_DQB1_699_32633686_intron1_.,SNPS_DQB1_699_32633686_intron1_.A,SNPS_DQB1_699_32633686_intron1_.G,SNPS_DQB1_699_32633686_intron1_.T,SNPS_DQB1_699_32633686_intron1_A,SNPS_DQB1_699_32633686_intron1_G,SNPS_DQB1_699_32633686_intron1_T	7	5	5	0.00104412	NA
SNPS_A_1355_29911685	A	1355	29911685	2	1.88428	0.389793	SNPS_A_1355_29911685_intron3_C,SNPS_A_1355_29911685_intron3_T	2	3	3	0.000472227	NA
SNPS_DPB1_9150_33052968	DPB1	9150	33052968	3	3.00617	0.390675	SNPS_DPB1_9150_33052968_intron3_A,SNPS_DPB1_9150_33052968_intron3_C,SNPS_DPB1_9150_33052968_intron3_G	3	4	4	0.000753349	NA
AA_B_245_31323183	B	245	31323183	2	1.87496	0.391612	AA_B_245_31323183_exon4_A,AA_B_245_31323183_exon4_T,AA_B_245_31323183_exon4_x	3	3	3	0.000469894	NA
SNPS_DQB1_1291_32633094	DQB1	1291	32633094	3	2.94227	0.400611	SNPS_DQB1_1291_32633094_intron1_C,SNPS_DQB1_1291_32633094_intron1_G,SNPS_DQB1_1291_32633094_intron1_T	3	4	4	0.000737339	NA
SNPS_DQB1_1928_32632457	DQB1	1928	32632457	3	2.94227	0.400611	SNPS_DQB1_1928_32632457_intron2_C,SNPS_DQB1_1928_32632457_intron2_G,SNPS_DQB1_1928_32632457_intron2_T	3	4	4	0.000737339	NA
SNPS_DQB1_2224_32632161	DQB1	2224	32632161	3	2.94227	0.400611	SNPS_DQB1_2224_32632161_intron2_A,SNPS_DQB1_2224_32632161_intron2_C,SNPS_DQB1_2224_32632161_intron2_T	3	4	4	0.000737339	NA
SNPS_B_792_31324144	B	792	31324144	3	2.94223	0.400619	SNPS_B_792_31324144_exon3_A,SNPS_B_792_31324144_exon3_G,SNPS_B_792_31324144_exon3_T	3	4	4	0.000737327	NA
SNPS_DQA1_4922_32610157	DQA1	4922	32610157	3	2.93842	0.401218	SNPS_DQA1_4922_32610157_intron3_.,SNPS_DQA1_4922_32610157_intron3_A,SNPS_DQA1_4922_32610157_intron3_T	3	4	4	0.000736373	NA
AA_A_167_29911273	A	167	29911273	1	0.693776	0.404883	AA_A_167_29911273_exon3_G,AA_A_167_29911273_exon3_W,AA_A_167_29911273_exon3_x	3	2	2	0.000173881	NA
AA_DQB1_-27_32634368	DQB1	-27	32634368	1	0.683751	0.408298	AA_DQB1_-27_32634368_exon1_A,AA_DQB1_-27_32634368_exon1_S,AA_DQB1_-27_32634368_exon1_x	3	2	2	0.000171368	NA
AA_DQB1_-9_32634314	DQB1	-9	32634314	1	0.683751	0.408298	AA_DQB1_-9_32634314_exon1_I,AA_DQB1_-9_32634314_exon1_M,AA_DQB1_-9_32634314_exon1_x	3	2	2	0.000171368	NA
AA_DQB1_14_32632810	DQB1	14	32632810	1	0.683751	0.408298	AA_DQB1_14_32632810_exon2_L,AA_DQB1_14_32632810_exon2_M	2	2	2	0.000171368	NA
SNPS_DPB1_8680_33052498	DPB1	8680	33052498	4	3.90015	0.419687	SNPS_DPB1_8680_33052498_intron2_A,SNPS_DPB1_8680_33052498_intron2_G,SNPS_DPB1_8680_33052498_intron2_T	3	5	5	0.000977339	NA
SNPS_DQB1_1947_32632438	DQB1	1947	32632438	6	6.0011	0.423067	SNPS_DQB1_1947_32632438_intron2_.,SNPS_DQB1_1947_32632438_intron2_.A,SNPS_DQB1_1947_32632438_intron2_.C,SNPS_DQB1_1947_32632438_intron2_.T,SNPS_DQB1_1947_32632438_intron2_A,SNPS_DQB1_1947_32632438_intron2_C,SNPS_DQB1_1947_32632438_intron2_T	7	7	7	0.00150366	NA
AA_A_166_29911270	A	166	29911270	3	2.78885	0.425338	AA_A_166_29911270_exon3_D,AA_A_166_29911270_exon3_E,AA_A_166_29911270_exon3_x	3	4	4	0.000698897	NA
AA_DRB1_95_32549650	DRB1	95	32549650	2	1.70287	0.426803	AA_DRB1_95_32549650_exon3_S,AA_DRB1_95_32549650_exon3_V,AA_DRB1_95_32549650_exon3_x	3	3	3	0.000426767	NA
AA_DRB1_97_32549644	DRB1	97	32549644	2	1.70287	0.426803	AA_DRB1_97_32549644_exon3_L,AA_DRB1_97_32549644_exon3_P,AA_DRB1_97_32549644_exon3_x	3	3	3	0.000426767	NA
AA_C_-23_31239844	C	-23	31239844	1	0.629993	0.427358	AA_C_-23_31239844_exon1_P,AA_C_-23_31239844_exon1_R,AA_C_-23_31239844_exon1_x	3	2	2	0.000157895	NA
AA_C_183_31238266	C	183	31238266	1	0.629993	0.427358	AA_C_183_31238266_exon4_E,AA_C_183_31238266_exon4_x	2	2	2	0.000157895	NA
AA_C_185_31238260	C	185	31238260	1	0.629993	0.427358	AA_C_185_31238260_exon4_P,AA_C_185_31238260_exon4_x	2	2	2	0.000157895	NA
AA_C_186_31238257	C	186	31238257	1	0.629993	0.427358	AA_C_186_31238257_exon4_K,AA_C_186_31238257_exon4_x	2	2	2	0.000157895	NA
AA_C_187_31238254	C	187	31238254	1	0.629993	0.427358	AA_C_187_31238254_exon4_T,AA_C_187_31238254_exon4_x	2	2	2	0.000157895	NA
AA_C_188_31238251	C	188	31238251	1	0.629993	0.427358	AA_C_188_31238251_exon4_H,AA_C_188_31238251_exon4_x	2	2	2	0.000157895	NA
AA_C_189_31238248	C	189	31238248	1	0.629993	0.427358	AA_C_189_31238248_exon4_V,AA_C_189_31238248_exon4_x	2	2	2	0.000157895	NA
AA_C_190_31238245	C	190	31238245	1	0.629993	0.427358	AA_C_190_31238245_exon4_T,AA_C_190_31238245_exon4_x	2	2	2	0.000157895	NA
AA_C_191_31238242	C	191	31238242	1	0.629993	0.427358	AA_C_191_31238242_exon4_H,AA_C_191_31238242_exon4_x	2	2	2	0.000157895	NA
AA_C_192_31238239	C	192	31238239	1	0.629993	0.427358	AA_C_192_31238239_exon4_H,AA_C_192_31238239_exon4_x	2	2	2	0.000157895	NA
AA_C_195_31238230	C	195	31238230	1	0.629993	0.427358	AA_C_195_31238230_exon4_S,AA_C_195_31238230_exon4_x	2	2	2	0.000157895	NA
AA_C_196_31238227	C	196	31238227	1	0.629993	0.427358	AA_C_196_31238227_exon4_D,AA_C_196_31238227_exon4_x	2	2	2	0.000157895	NA
AA_C_197_31238224	C	197	31238224	1	0.629993	0.427358	AA_C_197_31238224_exon4_H,AA_C_197_31238224_exon4_x	2	2	2	0.000157895	NA
AA_C_198_31238221	C	198	31238221	1	0.629993	0.427358	AA_C_198_31238221_exon4_E,AA_C_198_31238221_exon4_x	2	2	2	0.000157895	NA
AA_C_324_31237283	C	324	31237283	1	0.629993	0.427358	AA_C_324_31237283_exon6_A,AA_C_324_31237283_exon6_x	2	2	2	0.000157895	NA
AA_DRB1_98_32549641	DRB1	98	32549641	3	2.77567	0.427521	AA_DRB1_98_32549641_exon3_E,AA_DRB1_98_32549641_exon3_K,AA_DRB1_98_32549641_exon3_R,AA_DRB1_98_32549641_exon3_x	4	4	4	0.000695592	NA
AA_A_114_29911114	A	114	29911114	4	3.80073	0.433646	AA_A_114_29911114_exon3_E,AA_A_114_29911114_exon3_H,AA_A_114_29911114_exon3_Q,AA_A_114_29911114_exon3_R,AA_A_114_29911114_exon3_x	5	5	5	0.000952429	NA
AA_A_149_29911219	A	149	29911219	3	2.73698	0.43398	AA_A_149_29911219_exon3_A,AA_A_149_29911219_exon3_T,AA_A_149_29911219_exon3_x	3	4	4	0.000685898	NA
SNPS_B_912_31324024	B	912	31324024	3	2.7341	0.434463	SNPS_B_912_31324024_exon3_A,SNPS_B_912_31324024_exon3_C,SNPS_B_912_31324024_exon3_T	3	4	4	0.000685178	NA
AA_A_-2_29910398	A	-2	29910398	2	1.6652	0.434916	AA_A_-2_29910398_exon1_R,AA_A_-2_29910398_exon1_W,AA_A_-2_29910398_exon1_x	3	3	3	0.000417329	NA
AA_DQB1_26_32632774	DQB1	26	32632774	3	2.72309	0.436318	AA_DQB1_26_32632774_exon2_G,AA_DQB1_26_32632774_exon2_L,AA_DQB1_26_32632774_exon2_Y	3	4	4	0.000682417	NA
SNPS_DQB1_1610_32632775	DQB1	1610	32632775	3	2.72309	0.436318	SNPS_DQB1_1610_32632775_exon2_A,SNPS_DQB1_1610_32632775_exon2_C,SNPS_DQB1_1610_32632775_exon2_G	3	4	4	0.000682417	NA
SNPS_DQB1_1611_32632774	DQB1	1611	32632774	3	2.72309	0.436318	SNPS_DQB1_1611_32632774_exon2_A,SNPS_DQB1_1611_32632774_exon2_C,SNPS_DQB1_1611_32632774_exon2_T	3	4	4	0.000682417	NA
AA_C_138_31238988	C	138	31238988	2	1.64496	0.43934	AA_C_138_31238988_exon3_K,AA_C_138_31238988_exon3_T,AA_C_138_31238988_exon3_x	3	3	3	0.000412257	NA
AA_A_99_29911069	A	99	29911069	2	1.64155	0.440091	AA_A_99_29911069_exon3_C,AA_A_99_29911069_exon3_F,AA_A_99_29911069_exon3_Y,AA_A_99_29911069_exon3_x	4	3	3	0.0004114	NA
AA_C_-17_31239826	C	-17	31239826	2	1.61999	0.44486	AA_C_-17_31239826_exon1_A,AA_C_-17_31239826_exon1_T,AA_C_-17_31239826_exon1_x	3	3	3	0.000405999	NA
AA_C_253_31238056	C	253	31238056	2	1.61665	0.445603	AA_C_253_31238056_exon4_E,AA_C_253_31238056_exon4_Q,AA_C_253_31238056_exon4_x	3	3	3	0.000405162	NA
AA_C_267_31238014	C	267	31238014	2	1.61665	0.445603	AA_C_267_31238014_exon4_P,AA_C_267_31238014_exon4_Q,AA_C_267_31238014_exon4_x	3	3	3	0.000405162	NA
AA_C_306_31237776	C	306	31237776	2	1.61665	0.445603	AA_C_306_31237776_exon5_A,AA_C_306_31237776_exon5_V,AA_C_306_31237776_exon5_x	3	3	3	0.000405162	NA
AA_DQA1_-7_32605285	DQA1	-7	32605285	1	0.574255	0.448573	AA_DQA1_-7_32605285_exon1_M,AA_DQA1_-7_32605285_exon1_V	2	2	2	0.000143926	NA
AA_DQA1_199_32610446	DQA1	199	32610446	1	0.574255	0.448573	AA_DQA1_199_32610446_exon4_A,AA_DQA1_199_32610446_exon4_T	2	2	2	0.000143926	NA
AA_DQA1_2_32605309	DQA1	2	32605309	1	0.574255	0.448573	AA_DQA1_2_32605309_exon1_D,AA_DQA1_2_32605309_exon1_G	2	2	2	0.000143926	NA
AA_DQA1_79_32609315	DQA1	79	32609315	1	0.574255	0.448573	AA_DQA1_79_32609315_exon2_C,AA_DQA1_79_32609315_exon2_R	2	2	2	0.000143926	NA
AA_A_163_29911261	A	163	29911261	3	2.64191	0.450189	AA_A_163_29911261_exon3_E,AA_A_163_29911261_exon3_R,AA_A_163_29911261_exon3_T,AA_A_163_29911261_exon3_x	4	4	4	0.000662078	NA
AA_DPB1_69_33048646	DPB1	69	33048646	3	2.6266	0.452845	AA_DPB1_69_33048646_exon2_E,AA_DPB1_69_33048646_exon2_K,AA_DPB1_69_33048646_exon2_R	3	4	4	0.00065824	NA
SNPS_A_789_29911119	A	789	29911119	3	2.57643	0.461638	SNPS_A_789_29911119_exon3_A,SNPS_A_789_29911119_exon3_AC,SNPS_A_789_29911119_exon3_AG,SNPS_A_789_29911119_exon3_AT,SNPS_A_789_29911119_exon3_C,SNPS_A_789_29911119_exon3_G,SNPS_A_789_29911119_exon3_T	7	4	4	0.000645668	NA
AA_C_97_31239111	C	97	31239111	2	1.51658	0.468467	AA_C_97_31239111_exon3_N,AA_C_97_31239111_exon3_R,AA_C_97_31239111_exon3_S,AA_C_97_31239111_exon3_W	4	3	3	0.000380084	NA
AA_A_76_29910759	A	76	29910759	3	2.47991	0.478933	AA_A_76_29910759_exon2_A,AA_A_76_29910759_exon2_E,AA_A_76_29910759_exon2_V,AA_A_76_29910759_exon2_x	4	4	4	0.000621483	NA
AA_A_-15_29910359	A	-15	29910359	2	1.47236	0.478941	AA_A_-15_29910359_exon1_L,AA_A_-15_29910359_exon1_V,AA_A_-15_29910359_exon1_x	3	3	3	0.000369001	NA
SNPS_A_447_29910777	A	447	29910777	1	0.492497	0.482816	SNPS_A_447_29910777_exon2_G,SNPS_A_447_29910777_exon2_T	2	2	2	0.000123435	NA
AA_A_82_29910777	A	82	29910777	1	0.491497	0.48326	AA_A_82_29910777_exon2_L,AA_A_82_29910777_exon2_R,AA_A_82_29910777_exon2_x	3	2	2	0.000123185	NA
AA_DQB1_67_32632651	DQB1	67	32632651	1	0.490406	0.483746	AA_DQB1_67_32632651_exon2_I,AA_DQB1_67_32632651_exon2_V	2	2	2	0.000122911	NA
AA_A_79_29910768	A	79	29910768	2	1.43241	0.488604	AA_A_79_29910768_exon2_A,AA_A_79_29910768_exon2_G,AA_A_79_29910768_exon2_R,AA_A_79_29910768_exon2_x	4	3	3	0.00035899	NA
SNPS_A_897_29911227	A	897	29911227	3	2.41975	0.489969	SNPS_A_897_29911227_exon3_C,SNPS_A_897_29911227_exon3_G,SNPS_A_897_29911227_exon3_T	3	4	4	0.000606408	NA
SNPS_DQB1_2728_32631657	DQB1	2728	32631657	1	0.475787	0.490337	SNPS_DQB1_2728_32631657_intron2_.,SNPS_DQB1_2728_32631657_intron2_A,SNPS_DQB1_2728_32631657_intron2_G	3	2	2	0.000119247	NA
AA_DQB1_-10_32634317	DQB1	-10	32634317	1	0.474167	0.491077	AA_DQB1_-10_32634317_exon1_A,AA_DQB1_-10_32634317_exon1_S,AA_DQB1_-10_32634317_exon1_x	3	2	2	0.000118841	NA
AA_A_52_29910687	A	52	29910687	1	0.472442	0.491866	AA_A_52_29910687_exon2_I,AA_A_52_29910687_exon2_M,AA_A_52_29910687_exon2_W	3	2	2	0.000118409	NA
AA_B_9_31324710	B	9	31324710	2	1.41605	0.492615	AA_B_9_31324710_exon2_D,AA_B_9_31324710_exon2_H,AA_B_9_31324710_exon2_Y	3	3	3	0.000354892	NA
SNPS_B_736_31324200	B	736	31324200	5	4.39959	0.493429	SNPS_B_736_31324200_exon3_A,SNPS_B_736_31324200_exon3_C,SNPS_B_736_31324200_exon3_G	3	6	6	0.00110247	NA
AA_B_194_31323336	B	194	31323336	2	1.40944	0.494246	AA_B_194_31323336_exon4_I,AA_B_194_31323336_exon4_V,AA_B_194_31323336_exon4_x	3	3	3	0.000353235	NA
SNPS_A_420_29910750	A	420	29910750	2	1.39432	0.497998	SNPS_A_420_29910750_exon2_.,SNPS_A_420_29910750_exon2_C,SNPS_A_420_29910750_exon2_T	3	3	3	0.000349445	NA
AA_C_211_31238182	C	211	31238182	2	1.36992	0.504111	AA_C_211_31238182_exon4_A,AA_C_211_31238182_exon4_T,AA_C_211_31238182_exon4_x	3	3	3	0.00034333	NA
AA_C_295_31237809	C	295	31237809	2	1.36105	0.506351	AA_C_295_31237809_exon5_A,AA_C_295_31237809_exon5_V,AA_C_295_31237809_exon5_x	3	3	3	0.000341108	NA
AA_A_102_29911078	A	102	29911078	1	0.437639	0.508264	AA_A_102_29911078_exon3_.D,AA_A_102_29911078_exon3_.H,AA_A_102_29911078_exon3_.x,AA_A_102_29911078_exon3_D,AA_A_102_29911078_exon3_H,AA_A_102_29911078_exon3_x	6	2	2	0.000109687	NA
AA_A_116_29911120	A	116	29911120	5	4.25048	0.513944	AA_A_116_29911120_exon3_D,AA_A_116_29911120_exon3_F,AA_A_116_29911120_exon3_H,AA_A_116_29911120_exon3_N,AA_A_116_29911120_exon3_Y,AA_A_116_29911120_exon3_x	6	6	6	0.00106511	NA
AA_DQB1_116_32629615	DQB1	116	32629615	1	0.424679	0.514612	AA_DQB1_116_32629615_exon3_I,AA_DQB1_116_32629615_exon3_V,AA_DQB1_116_32629615_exon3_x	3	2	2	0.000106438	NA
AA_C_-9_31239802	C	-9	31239802	2	1.31656	0.517741	AA_C_-9_31239802_exon1_A,AA_C_-9_31239802_exon1_G,AA_C_-9_31239802_exon1_x	3	3	3	0.000329958	NA
AA_C_194_31238233	C	194	31238233	2	1.31366	0.518492	AA_C_194_31238233_exon4_L,AA_C_194_31238233_exon4_V,AA_C_194_31238233_exon4_x	3	3	3	0.000329232	NA
AA_C_261_31238032	C	261	31238032	2	1.31366	0.518492	AA_C_261_31238032_exon4_M,AA_C_261_31238032_exon4_V,AA_C_261_31238032_exon4_x	3	3	3	0.000329232	NA
AA_C_273_31237996	C	273	31237996	2	1.31366	0.518492	AA_C_273_31237996_exon4_R,AA_C_273_31237996_exon4_S,AA_C_273_31237996_exon4_x	3	3	3	0.000329232	NA
AA_C_305_31237779	C	305	31237779	2	1.31366	0.518492	AA_C_305_31237779_exon5_A,AA_C_305_31237779_exon5_T,AA_C_305_31237779_exon5_x	3	3	3	0.000329232	NA
AA_C_307_31237773	C	307	31237773	2	1.31366	0.518492	AA_C_307_31237773_exon5_M,AA_C_307_31237773_exon5_V,AA_C_307_31237773_exon5_x	3	3	3	0.000329232	NA
AA_C_326_31237170	C	326	31237170	2	1.31366	0.518492	AA_C_326_31237170_exon7_C,AA_C_326_31237170_exon7_S,AA_C_326_31237170_exon7_x	3	3	3	0.000329232	NA
AA_C_339_31237131	C	339	31237131	2	1.31366	0.518492	AA_C_339_31237131_exon7_A,AA_C_339_31237131_exon7_T,AA_C_339_31237131_exon7_x	3	3	3	0.000329232	NA
AA_DQA1_84_32609330	DQA1	84	32609330	1	0.405197	0.524418	AA_DQA1_84_32609330_exon2_A,AA_DQA1_84_32609330_exon2_T	2	2	2	0.000101556	NA
SNPS_DQA1_2281_32607516	DQA1	2281	32607516	2	1.27318	0.529094	SNPS_DQA1_2281_32607516_intron1_.,SNPS_DQA1_2281_32607516_intron1_C,SNPS_DQA1_2281_32607516_intron1_T	3	3	3	0.000319087	NA
AA_B_156_31324024	B	156	31324024	4	3.17422	0.529105	AA_B_156_31324024_exon3_D,AA_B_156_31324024_exon3_L,AA_B_156_31324024_exon3_R,AA_B_156_31324024_exon3_W	4	5	5	0.000795455	NA
AA_C_-18_31239829	C	-18	31239829	2	1.272	0.529407	AA_C_-18_31239829_exon1_Q,AA_C_-18_31239829_exon1_R,AA_C_-18_31239829_exon1_x	3	3	3	0.000318791	NA
AA_C_-5_31239790	C	-5	31239790	2	1.272	0.529407	AA_C_-5_31239790_exon1_I,AA_C_-5_31239790_exon1_T,AA_C_-5_31239790_exon1_x	3	3	3	0.000318791	NA
AA_C_270_31238005	C	270	31238005	2	1.272	0.529407	AA_C_270_31238005_exon4_C,AA_C_270_31238005_exon4_L,AA_C_270_31238005_exon4_x	3	3	3	0.000318791	NA
AA_C_284_31237842	C	284	31237842	2	1.272	0.529407	AA_C_284_31237842_exon5_I,AA_C_284_31237842_exon5_N,AA_C_284_31237842_exon5_x	3	3	3	0.000318791	NA
AA_C_289_31237827	C	289	31237827	2	1.272	0.529407	AA_C_289_31237827_exon5_A,AA_C_289_31237827_exon5_S,AA_C_289_31237827_exon5_x	3	3	3	0.000318791	NA
AA_C_291_31237821	C	291	31237821	2	1.272	0.529407	AA_C_291_31237821_exon5_L,AA_C_291_31237821_exon5_P,AA_C_291_31237821_exon5_x	3	3	3	0.000318791	NA
AA_C_308_31237770	C	308	31237770	2	1.272	0.529407	AA_C_308_31237770_exon5_I,AA_C_308_31237770_exon5_M,AA_C_308_31237770_exon5_x	3	3	3	0.000318791	NA
AA_C_309_31237767	C	309	31237767	2	1.272	0.529407	AA_C_309_31237767_exon5_C,AA_C_309_31237767_exon5_H,AA_C_309_31237767_exon5_x	3	3	3	0.000318791	NA
AA_A_207_29911972	A	207	29911972	2	1.25797	0.533134	AA_A_207_29911972_exon4_G,AA_A_207_29911972_exon4_S,AA_A_207_29911972_exon4_x	3	3	3	0.000315274	NA
AA_C_193_31238236	C	193	31238236	2	1.25406	0.534177	AA_C_193_31238236_exon4_L,AA_C_193_31238236_exon4_P,AA_C_193_31238236_exon4_x	3	3	3	0.000314295	NA
AA_A_95_29911057	A	95	29911057	2	1.20353	0.547843	AA_A_95_29911057_exon3_I,AA_A_95_29911057_exon3_L,AA_A_95_29911057_exon3_V,AA_A_95_29911057_exon3_x	4	3	3	0.000301633	NA
AA_B_143_31324063	B	143	31324063	2	1.17575	0.555506	AA_B_143_31324063_exon3_S,AA_B_143_31324063_exon3_T	2	3	3	0.000294671	NA
AA_B_147_31324051	B	147	31324051	2	1.17575	0.555506	AA_B_147_31324051_exon3_L,AA_B_147_31324051_exon3_W	2	3	3	0.000294671	NA
AA_C_125_31239027	C	125	31239027	1	0.343593	0.557763	AA_C_125_31239027_exon3_A,AA_C_125_31239027_exon3_x	2	2	2	8.61159e-05	NA
AA_C_131_31239009	C	131	31239009	1	0.343593	0.557763	AA_C_131_31239009_exon3_R,AA_C_131_31239009_exon3_x	2	2	2	8.61159e-05	NA
AA_C_139_31238985	C	139	31238985	1	0.343593	0.557763	AA_C_139_31238985_exon3_A,AA_C_139_31238985_exon3_x	2	2	2	8.61159e-05	NA
AA_C_164_31238910	C	164	31238910	1	0.343593	0.557763	AA_C_164_31238910_exon3_C,AA_C_164_31238910_exon3_x	2	2	2	8.61159e-05	NA
AA_C_167_31238901	C	167	31238901	1	0.343593	0.557763	AA_C_167_31238901_exon3_W,AA_C_167_31238901_exon3_x	2	2	2	8.61159e-05	NA
AA_C_169_31238895	C	169	31238895	1	0.343593	0.557763	AA_C_169_31238895_exon3_R,AA_C_169_31238895_exon3_x	2	2	2	8.61159e-05	NA
AA_C_171_31238889	C	171	31238889	1	0.343593	0.557763	AA_C_171_31238889_exon3_Y,AA_C_171_31238889_exon3_x	2	2	2	8.61159e-05	NA
AA_C_172_31238886	C	172	31238886	1	0.343593	0.557763	AA_C_172_31238886_exon3_L,AA_C_172_31238886_exon3_x	2	2	2	8.61159e-05	NA
AA_C_176_31238874	C	176	31238874	1	0.343593	0.557763	AA_C_176_31238874_exon3_K,AA_C_176_31238874_exon3_x	2	2	2	8.61159e-05	NA
AA_C_179_31238865	C	179	31238865	1	0.343593	0.557763	AA_C_179_31238865_exon3_L,AA_C_179_31238865_exon3_x	2	2	2	8.61159e-05	NA
AA_C_180_31238862	C	180	31238862	1	0.343593	0.557763	AA_C_180_31238862_exon3_Q,AA_C_180_31238862_exon3_x	2	2	2	8.61159e-05	NA
AA_C_181_31238859	C	181	31238859	1	0.343593	0.557763	AA_C_181_31238859_exon3_R,AA_C_181_31238859_exon3_x	2	2	2	8.61159e-05	NA
AA_C_182_31238856	C	182	31238856	1	0.343593	0.557763	AA_C_182_31238856_exon3_A,AA_C_182_31238856_exon3_x	2	2	2	8.61159e-05	NA
AA_C_90_31239378	C	90	31239378	1	0.343402	0.557872	AA_C_90_31239378_exon2_A,AA_C_90_31239378_exon2_D	2	2	2	8.6068e-05	NA
AA_DRB1_94_32551880	DRB1	94	32551880	2	1.16278	0.559121	AA_DRB1_94_32551880_exon2_E,AA_DRB1_94_32551880_exon2_R,AA_DRB1_94_32551880_exon2_x	3	3	3	0.00029142	NA
AA_C_184_31238263	C	184	31238263	3	2.04957	0.562181	AA_C_184_31238263_exon4_H,AA_C_184_31238263_exon4_P,AA_C_184_31238263_exon4_R,AA_C_184_31238263_exon4_x	4	4	4	0.000513649	NA
AA_C_285_31237839	C	285	31237839	3	2.04957	0.562181	AA_C_285_31237839_exon5_L,AA_C_285_31237839_exon5_M,AA_C_285_31237839_exon5_V,AA_C_285_31237839_exon5_x	4	4	4	0.000513649	NA
SNPS_DQA1_2212_32607447	DQA1	2212	32607447	3	2.02824	0.566567	SNPS_DQA1_2212_32607447_intron1_.,SNPS_DQA1_2212_32607447_intron1_G,SNPS_DQA1_2212_32607447_intron1_T	3	4	4	0.000508302	NA
SNPS_DQB1_5467_32628918	DQB1	5467	32628918	2	1.11437	0.572818	SNPS_DQB1_5467_32628918_intron3_C,SNPS_DQB1_5467_32628918_intron3_T	2	3	3	0.000279289	NA
AA_C_275_31237869	C	275	31237869	4	2.91032	0.572943	AA_C_275_31237869_exon5_E,AA_C_275_31237869_exon5_G,AA_C_275_31237869_exon5_K,AA_C_275_31237869_exon5_x	4	5	5	0.000729333	NA
AA_DRB1_112_32549599	DRB1	112	32549599	3	1.98469	0.57559	AA_DRB1_112_32549599_exon3_H,AA_DRB1_112_32549599_exon3_Y,AA_DRB1_112_32549599_exon3_x	3	4	4	0.00049739	NA
SNPS_DQA1_1268_32606503	DQA1	1268	32606503	2	1.10406	0.575781	SNPS_DQA1_1268_32606503_intron1_.,SNPS_DQA1_1268_32606503_intron1_A,SNPS_DQA1_1268_32606503_intron1_G	3	3	3	0.000276703	NA
AA_DRB1_99_32549638	DRB1	99	32549638	3	1.94955	0.582944	AA_DRB1_99_32549638_exon3_V,AA_DRB1_99_32549638_exon3_X,AA_DRB1_99_32549638_exon3_x	3	4	4	0.000488583	NA
AA_A_294_29912335	A	294	29912335	2	1.07475	0.584279	AA_A_294_29912335_exon5_F,AA_A_294_29912335_exon5_L,AA_A_294_29912335_exon5_x	3	3	3	0.00026936	NA
AA_A_193_29911930	A	193	29911930	2	1.06333	0.587626	AA_A_193_29911930_exon4_A,AA_A_193_29911930_exon4_H,AA_A_193_29911930_exon4_P,AA_A_193_29911930_exon4_x	4	3	3	0.000266497	NA
AA_A_194_29911933	A	194	29911933	2	1.06333	0.587626	AA_A_194_29911933_exon4_I,AA_A_194_29911933_exon4_V,AA_A_194_29911933_exon4_x	3	3	3	0.000266497	NA
SNPS_B_334_31324602	B	334	31324602	2	1.05381	0.590429	SNPS_B_334_31324602_exon2_A,SNPS_B_334_31324602_exon2_AC,SNPS_B_334_31324602_exon2_AG,SNPS_B_334_31324602_exon2_AT,SNPS_B_334_31324602_exon2_C,SNPS_B_334_31324602_exon2_G,SNPS_B_334_31324602_exon2_T	7	3	3	0.000264111	NA
SNPS_DQB1_1163_32633222	DQB1	1163	32633222	2	1.05202	0.590959	SNPS_DQB1_1163_32633222_intron1_A,SNPS_DQB1_1163_32633222_intron1_G,SNPS_DQB1_1163_32633222_intron1_T	3	3	3	0.000263662	NA
AA_A_282_29912299	A	282	29912299	2	1.03324	0.596533	AA_A_282_29912299_exon5_I,AA_A_282_29912299_exon5_V,AA_A_282_29912299_exon5_x	3	3	3	0.000258956	NA
AA_A_311_29912386	A	311	29912386	2	1.03324	0.596533	AA_A_311_29912386_exon5_K,AA_A_311_29912386_exon5_N,AA_A_311_29912386_exon5_x	3	3	3	0.000258956	NA
AA_DQB1_57_32632681	DQB1	57	32632681	4	2.77024	0.596981	AA_DQB1_57_32632681_exon2_A,AA_DQB1_57_32632681_exon2_D,AA_DQB1_57_32632681_exon2_S,AA_DQB1_57_32632681_exon2_V	4	5	5	0.000694232	NA
AA_C_99_31239105	C	99	31239105	4	2.73996	0.602241	AA_C_99_31239105_exon3_C,AA_C_99_31239105_exon3_F,AA_C_99_31239105_exon3_S,AA_C_99_31239105_exon3_Y	4	5	5	0.000686645	NA
SNPS_A_726_29911056	A	726	29911056	2	1.00139	0.60611	SNPS_A_726_29911056_exon3_A,SNPS_A_726_29911056_exon3_C,SNPS_A_726_29911056_exon3_G	3	3	3	0.000250973	NA
SNPS_DQB1_1765_32632620	DQB1	1765	32632620	2	0.995819	0.6078	SNPS_DQB1_1765_32632620_exon2_C,SNPS_DQB1_1765_32632620_exon2_G,SNPS_DQB1_1765_32632620_exon2_T	3	3	3	0.000249578	NA
SNPS_DQB1_176_32634209	DQB1	176	32634209	3	1.82899	0.608647	SNPS_DQB1_176_32634209_intron1_A,SNPS_DQB1_176_32634209_intron1_C,SNPS_DQB1_176_32634209_intron1_G	3	4	4	0.000458373	NA
AA_C_143_31238973	C	143	31238973	2	0.984167	0.611351	AA_C_143_31238973_exon3_S,AA_C_143_31238973_exon3_T,AA_C_143_31238973_exon3_x	3	3	3	0.000246657	NA
AA_C_170_31238892	C	170	31238892	2	0.984167	0.611351	AA_C_170_31238892_exon3_G,AA_C_170_31238892_exon3_R,AA_C_170_31238892_exon3_x	3	3	3	0.000246657	NA
SNPS_A_930_29911260	A	930	29911260	4	2.6622	0.615846	SNPS_A_930_29911260_exon3_A,SNPS_A_930_29911260_exon3_C,SNPS_A_930_29911260_exon3_G	3	5	5	0.00066716	NA
SNPS_A_400_29910730	A	400	29910730	3	1.79045	0.617016	SNPS_A_400_29910730_exon2_.,SNPS_A_400_29910730_exon2_A,SNPS_A_400_29910730_exon2_T	3	4	4	0.000448714	NA
AA_A_142_29911198	A	142	29911198	1	0.242442	0.622448	AA_A_142_29911198_exon3_I,AA_A_142_29911198_exon3_T,AA_A_142_29911198_exon3_x	3	2	2	6.07644e-05	NA
SNPS_A_412_29910742	A	412	29910742	3	1.7515	0.625545	SNPS_A_412_29910742_exon2_.,SNPS_A_412_29910742_exon2_C,SNPS_A_412_29910742_exon2_G	3	4	4	0.000438955	NA
AA_DPB1_55_33048604	DPB1	55	33048604	3	1.7267	0.631013	AA_DPB1_55_33048604_exon2_A,AA_DPB1_55_33048604_exon2_D,AA_DPB1_55_33048604_exon2_E	3	4	4	0.00043274	NA
AA_A_62_29910717	A	62	29910717	4	2.55708	0.634444	AA_A_62_29910717_exon2_E,AA_A_62_29910717_exon2_G,AA_A_62_29910717_exon2_L,AA_A_62_29910717_exon2_Q,AA_A_62_29910717_exon2_R,AA_A_62_29910717_exon2_x	6	5	5	0.000640821	NA
SNPS_A_395_29910725	A	395	29910725	3	1.70139	0.636625	SNPS_A_395_29910725_exon2_.,SNPS_A_395_29910725_exon2_C,SNPS_A_395_29910725_exon2_G	3	4	4	0.000426397	NA
AA_C_173_31238883	C	173	31238883	2	0.894594	0.639354	AA_C_173_31238883_exon3_E,AA_C_173_31238883_exon3_K,AA_C_173_31238883_exon3_x	3	3	3	0.000224209	NA
SNPS_DQB1_1597_32632788	DQB1	1597	32632788	2	0.894045	0.639529	SNPS_DQB1_1597_32632788_exon2_C,SNPS_DQB1_1597_32632788_exon2_G,SNPS_DQB1_1597_32632788_exon2_T	3	3	3	0.000224072	NA
SNPS_A_931_29911261	A	931	29911261	3	1.66392	0.644985	SNPS_A_931_29911261_exon3_A,SNPS_A_931_29911261_exon3_C,SNPS_A_931_29911261_exon3_G	3	4	4	0.000417007	NA
AA_B_137_31324081	B	137	31324081	1	0.209808	0.646918	AA_B_137_31324081_exon3_D,AA_B_137_31324081_exon3_E	2	2	2	5.25853e-05	NA
AA_B_162_31324006	B	162	31324006	1	0.209808	0.646918	AA_B_162_31324006_exon3_D,AA_B_162_31324006_exon3_G	2	2	2	5.25853e-05	NA
AA_B_166_31323994	B	166	31323994	1	0.209808	0.646918	AA_B_166_31323994_exon3_D,AA_B_166_31323994_exon3_E	2	2	2	5.25853e-05	NA
AA_B_145_31324057	B	145	31324057	2	0.854989	0.652141	AA_B_145_31324057_exon3_L,AA_B_145_31324057_exon3_R	2	3	3	0.000214283	NA
AA_A_65_29910726	A	65	29910726	3	1.61869	0.655159	AA_A_65_29910726_exon2_.,AA_A_65_29910726_exon2_.G,AA_A_65_29910726_exon2_.Q,AA_A_65_29910726_exon2_.R,AA_A_65_29910726_exon2_.x,AA_A_65_29910726_exon2_G,AA_A_65_29910726_exon2_R,AA_A_65_29910726_exon2_x	8	4	4	0.000405673	NA
AA_C_9_31239621	C	9	31239621	4	2.44088	0.655253	AA_C_9_31239621_exon2_D,AA_C_9_31239621_exon2_F,AA_C_9_31239621_exon2_S,AA_C_9_31239621_exon2_Y	4	5	5	0.000611703	NA
AA_A_71_29910744	A	71	29910744	1	0.199167	0.655394	AA_A_71_29910744_exon2_.,AA_A_71_29910744_exon2_S,AA_A_71_29910744_exon2_x	3	2	2	4.99182e-05	NA
AA_A_72_29910747	A	72	29910747	1	0.199167	0.655394	AA_A_72_29910747_exon2_.,AA_A_72_29910747_exon2_.D,AA_A_72_29910747_exon2_.Q,AA_A_72_29910747_exon2_.x,AA_A_72_29910747_exon2_Q,AA_A_72_29910747_exon2_x	6	2	2	4.99182e-05	NA
SNPS_A_398_29910728	A	398	29910728	1	0.199167	0.655394	SNPS_A_398_29910728_exon2_.,SNPS_A_398_29910728_exon2_A	2	2	2	4.99182e-05	NA
AA_C_219_31238158	C	219	31238158	2	0.842204	0.656323	AA_C_219_31238158_exon4_R,AA_C_219_31238158_exon4_W,AA_C_219_31238158_exon4_x	3	3	3	0.000211079	NA
AA_DQB1_71_32632639	DQB1	71	32632639	4	2.42031	0.65896	AA_DQB1_71_32632639_exon2_A,AA_DQB1_71_32632639_exon2_D,AA_DQB1_71_32632639_exon2_K,AA_DQB1_71_32632639_exon2_T	4	5	5	0.000606549	NA
SNPS_DPB1_4873_33048691	DPB1	4873	33048691	3	1.59886	0.659649	SNPS_DPB1_4873_33048691_exon2_A,SNPS_DPB1_4873_33048691_exon2_G,SNPS_DPB1_4873_33048691_exon2_T	3	4	4	0.000400703	NA
SNPS_DPB1_4815_33048633	DPB1	4815	33048633	3	1.57248	0.665645	SNPS_DPB1_4815_33048633_exon2_A,SNPS_DPB1_4815_33048633_exon2_C,SNPS_DPB1_4815_33048633_exon2_T	3	4	4	0.000394093	NA
SNPS_A_232_29910562	A	232	29910562	3	1.56622	0.667074	SNPS_A_232_29910562_exon2_A,SNPS_A_232_29910562_exon2_C,SNPS_A_232_29910562_exon2_T	3	4	4	0.000392522	NA
AA_C_94_31239120	C	94	31239120	1	0.184015	0.667945	AA_C_94_31239120_exon3_I,AA_C_94_31239120_exon3_T	2	2	2	4.61207e-05	NA
AA_C_-15_31239820	C	-15	31239820	2	0.804805	0.668712	AA_C_-15_31239820_exon1_I,AA_C_-15_31239820_exon1_L,AA_C_-15_31239820_exon1_x	3	3	3	0.000201706	NA
AA_C_103_31239093	C	103	31239093	2	0.798064	0.670969	AA_C_103_31239093_exon3_L,AA_C_103_31239093_exon3_V	2	3	3	0.000200017	NA
AA_DQB1_126_32629585	DQB1	126	32629585	1	0.177526	0.673508	AA_DQB1_126_32629585_exon3_H,AA_DQB1_126_32629585_exon3_Q,AA_DQB1_126_32629585_exon3_x	3	2	2	4.44944e-05	NA
AA_A_152_29911228	A	152	29911228	9	6.61774	0.676849	AA_A_152_29911228_exon3_A,AA_A_152_29911228_exon3_E,AA_A_152_29911228_exon3_R,AA_A_152_29911228_exon3_V,AA_A_152_29911228_exon3_W,AA_A_152_29911228_exon3_x	6	10	10	0.00165812	NA
AA_A_299_29912350	A	299	29912350	2	0.749905	0.687322	AA_A_299_29912350_exon5_A,AA_A_299_29912350_exon5_T,AA_A_299_29912350_exon5_x	3	3	3	0.000187948	NA
AA_A_298_29912347	A	298	29912347	2	0.743088	0.689669	AA_A_298_29912347_exon5_F,AA_A_298_29912347_exon5_I,AA_A_298_29912347_exon5_x	3	3	3	0.000186239	NA
AA_A_307_29912374	A	307	29912374	2	0.743088	0.689669	AA_A_307_29912374_exon5_M,AA_A_307_29912374_exon5_R,AA_A_307_29912374_exon5_x	3	3	3	0.000186239	NA
AA_B_76_31324509	B	76	31324509	2	0.732055	0.693484	AA_B_76_31324509_exon2_E,AA_B_76_31324509_exon2_V	2	3	3	0.000183474	NA
AA_B_90_31324467	B	90	31324467	2	0.732055	0.693484	AA_B_90_31324467_exon2_A,AA_B_90_31324467_exon2_D	2	3	3	0.000183474	NA
AA_A_-11_29910371	A	-11	29910371	2	0.7269	0.695274	AA_A_-11_29910371_exon1_L,AA_A_-11_29910371_exon1_S,AA_A_-11_29910371_exon1_x	3	3	3	0.000182182	NA
SNPS_DQB1_1859_32632526	DQB1	1859	32632526	3	1.43816	0.696615	SNPS_DQB1_1859_32632526_intron2_A,SNPS_DQB1_1859_32632526_intron2_C,SNPS_DQB1_1859_32632526_intron2_T	3	4	4	0.000360431	NA
AA_A_80_29910771	A	80	29910771	2	0.716986	0.698729	AA_A_80_29910771_exon2_I,AA_A_80_29910771_exon2_T,AA_A_80_29910771_exon2_x	3	3	3	0.000179697	NA
AA_A_81_29910774	A	81	29910774	2	0.716986	0.698729	AA_A_81_29910774_exon2_A,AA_A_81_29910774_exon2_L,AA_A_81_29910774_exon2_x	3	3	3	0.000179697	NA
AA_A_83_29910780	A	83	29910780	2	0.716986	0.698729	AA_A_83_29910780_exon2_G,AA_A_83_29910780_exon2_R,AA_A_83_29910780_exon2_x	3	3	3	0.000179697	NA
AA_DQB1_227_32628281	DQB1	227	32628281	1	0.14777	0.700676	AA_DQB1_227_32628281_exon5_*,AA_DQB1_227_32628281_exon5_.,AA_DQB1_227_32628281_exon5_P	3	2	2	3.70364e-05	NA
AA_DQB1_228_32628278	DQB1	228	32628278	1	0.14777	0.700676	AA_DQB1_228_32628278_exon5_*,AA_DQB1_228_32628278_exon5_.,AA_DQB1_228_32628278_exon5_Q	3	2	2	3.70364e-05	NA
AA_DQB1_229_32628275	DQB1	229	32628275	1	0.14777	0.700676	AA_DQB1_229_32628275_exon5_*,AA_DQB1_229_32628275_exon5_.,AA_DQB1_229_32628275_exon5_G	3	2	2	3.70364e-05	NA
AA_DQB1_230_32628272	DQB1	230	32628272	1	0.14777	0.700676	AA_DQB1_230_32628272_exon5_*,AA_DQB1_230_32628272_exon5_.,AA_DQB1_230_32628272_exon5_P	3	2	2	3.70364e-05	NA
AA_DQB1_231_32628269	DQB1	231	32628269	1	0.14777	0.700676	AA_DQB1_231_32628269_exon5_*,AA_DQB1_231_32628269_exon5_.,AA_DQB1_231_32628269_exon5_P	3	2	2	3.70364e-05	NA
AA_DQB1_232_32628266	DQB1	232	32628266	1	0.14777	0.700676	AA_DQB1_232_32628266_exon5_*,AA_DQB1_232_32628266_exon5_.,AA_DQB1_232_32628266_exon5_P	3	2	2	3.70364e-05	NA
AA_DQB1_233_32628263	DQB1	233	32628263	1	0.14777	0.700676	AA_DQB1_233_32628263_exon5_*,AA_DQB1_233_32628263_exon5_.,AA_DQB1_233_32628263_exon5_A	3	2	2	3.70364e-05	NA
AA_DQB1_234_32627649	DQB1	234	32627649	1	0.14777	0.700676	AA_DQB1_234_32627649_exon6_*,AA_DQB1_234_32627649_exon6_.,AA_DQB1_234_32627649_exon6_G	3	2	2	3.70364e-05	NA
AA_A_73_29910750	A	73	29910750	3	1.40239	0.704975	AA_A_73_29910750_exon2_.,AA_A_73_29910750_exon2_.I,AA_A_73_29910750_exon2_.S,AA_A_73_29910750_exon2_.T,AA_A_73_29910750_exon2_.x,AA_A_73_29910750_exon2_I,AA_A_73_29910750_exon2_T,AA_A_73_29910750_exon2_x	8	4	4	0.000351468	NA
AA_C_304_31237782	C	304	31237782	2	0.685075	0.709966	AA_C_304_31237782_exon5_M,AA_C_304_31237782_exon5_V,AA_C_304_31237782_exon5_x	3	3	3	0.0001717	NA
AA_C_1_31239645	C	1	31239645	2	0.674116	0.713867	AA_C_1_31239645_exon2_C,AA_C_1_31239645_exon2_G,AA_C_1_31239645_exon2_x	3	3	3	0.000168953	NA
AA_DPB1_84_33048691	DPB1	84	33048691	3	1.36439	0.713902	AA_DPB1_84_33048691_exon2_D,AA_DPB1_84_33048691_exon2_G,AA_DPB1_84_33048691_exon2_V	3	4	4	0.000341945	NA
AA_C_147_31238961	C	147	31238961	3	1.35352	0.716466	AA_C_147_31238961_exon3_L,AA_C_147_31238961_exon3_W,AA_C_147_31238961_exon3_x	3	4	4	0.00033922	NA
AA_DQB1_30_32632762	DQB1	30	32632762	3	1.331	0.721785	AA_DQB1_30_32632762_exon2_H,AA_DQB1_30_32632762_exon2_S,AA_DQB1_30_32632762_exon2_Y	3	4	4	0.000333577	NA
SNPS_DQB1_1622_32632763	DQB1	1622	32632763	3	1.331	0.721785	SNPS_DQB1_1622_32632763_exon2_A,SNPS_DQB1_1622_32632763_exon2_G,SNPS_DQB1_1622_32632763_exon2_T	3	4	4	0.000333577	NA
AA_A_127_29911153	A	127	29911153	3	1.32954	0.722132	AA_A_127_29911153_exon3_K,AA_A_127_29911153_exon3_N,AA_A_127_29911153_exon3_x	3	4	4	0.00033321	NA
SNPS_B_193_31324743	B	193	31324743	2	0.646241	0.723887	SNPS_B_193_31324743_intron1_A,SNPS_B_193_31324743_intron1_C,SNPS_B_193_31324743_intron1_G	3	3	3	0.000161967	NA
AA_B_69_31324530	B	69	31324530	1	0.111749	0.738161	AA_B_69_31324530_exon2_A,AA_B_69_31324530_exon2_R,AA_B_69_31324530_exon2_T	3	2	2	2.80085e-05	NA
SNPS_DQB1_4327_32630058	DQB1	4327	32630058	3	1.2151	0.749384	SNPS_DQB1_4327_32630058_intron2_A,SNPS_DQB1_4327_32630058_intron2_G,SNPS_DQB1_4327_32630058_intron2_T	3	4	4	0.000304533	NA
SNPS_B_405_31324531	B	405	31324531	1	0.099258	0.752722	SNPS_B_405_31324531_exon2_C,SNPS_B_405_31324531_exon2_G,SNPS_B_405_31324531_exon2_T	3	2	2	2.48777e-05	NA
AA_C_113_31239063	C	113	31239063	2	0.567455	0.752972	AA_C_113_31239063_exon3_C,AA_C_113_31239063_exon3_H,AA_C_113_31239063_exon3_Y	3	3	3	0.000142222	NA
AA_DPB1_9_33048466	DPB1	9	33048466	3	1.19618	0.753921	AA_DPB1_9_33048466_exon2_F,AA_DPB1_9_33048466_exon2_H,AA_DPB1_9_33048466_exon2_Y	3	4	4	0.00029979	NA
AA_A_334_29913039	A	334	29913039	2	0.564523	0.754077	AA_A_334_29913039_exon7_M,AA_A_334_29913039_exon7_V,AA_A_334_29913039_exon7_x	3	3	3	0.000141487	NA
AA_DPA1_91_33037059	DPA1	91	33037059	1	0.0937503	0.759463	AA_DPA1_91_33037059_exon3_M,AA_DPA1_91_33037059_exon3_V,AA_DPA1_91_33037059_exon3_x	3	2	2	2.34972e-05	NA
AA_A_246_29912089	A	246	29912089	2	0.54829	0.760222	AA_A_246_29912089_exon4_A,AA_A_246_29912089_exon4_S,AA_A_246_29912089_exon4_x	3	3	3	0.000137418	NA
AA_B_167_31323991	B	167	31323991	2	0.545149	0.761417	AA_B_167_31323991_exon3_G,AA_B_167_31323991_exon3_S,AA_B_167_31323991_exon3_W	3	3	3	0.000136631	NA
SNPS_B_911_31324025	B	911	31324025	3	1.12861	0.770172	SNPS_B_911_31324025_exon3_A,SNPS_B_911_31324025_exon3_C,SNPS_B_911_31324025_exon3_G	3	4	4	0.000282857	NA
AA_A_66_29910729	A	66	29910729	3	1.12781	0.770364	AA_A_66_29910729_exon2_.,AA_A_66_29910729_exon2_.K,AA_A_66_29910729_exon2_.N,AA_A_66_29910729_exon2_.Q,AA_A_66_29910729_exon2_.x,AA_A_66_29910729_exon2_K,AA_A_66_29910729_exon2_N,AA_A_66_29910729_exon2_x	8	4	4	0.000282657	NA
AA_C_156_31238934	C	156	31238934	5	2.49393	0.777409	AA_C_156_31238934_exon3_D,AA_C_156_31238934_exon3_L,AA_C_156_31238934_exon3_Q,AA_C_156_31238934_exon3_R,AA_C_156_31238934_exon3_W,AA_C_156_31238934_exon3_x	6	6	6	0.000624997	NA
AA_DQB1_74_32632630	DQB1	74	32632630	3	1.00331	0.80045	AA_DQB1_74_32632630_exon2_A,AA_DQB1_74_32632630_exon2_E,AA_DQB1_74_32632630_exon2_S	3	4	4	0.000251456	NA
AA_A_54_29910693	A	54	29910693	1	0.0626042	0.802426	AA_A_54_29910693_exon2_Q,AA_A_54_29910693_exon2_R	2	2	2	1.56909e-05	NA
SNPS_DQB1_1890_32632495	DQB1	1890	32632495	3	0.99122	0.803376	SNPS_DQB1_1890_32632495_intron2_A,SNPS_DQB1_1890_32632495_intron2_G,SNPS_DQB1_1890_32632495_intron2_T	3	4	4	0.000248425	NA
AA_A_107_29911093	A	107	29911093	1	0.0607107	0.805376	AA_A_107_29911093_exon3_G,AA_A_107_29911093_exon3_W,AA_A_107_29911093_exon3_x	3	2	2	1.52164e-05	NA
SNPS_DPB1_6346_33050164	DPB1	6346	33050164	3	0.982801	0.805414	SNPS_DPB1_6346_33050164_intron2_A,SNPS_DPB1_6346_33050164_intron2_C,SNPS_DPB1_6346_33050164_intron2_T	3	4	4	0.000246315	NA
AA_C_95_31239117	C	95	31239117	3	0.948603	0.813686	AA_C_95_31239117_exon3_F,AA_C_95_31239117_exon3_I,AA_C_95_31239117_exon3_L	3	4	4	0.000237745	NA
AA_DRB1_29_32552075	DRB1	29	32552075	1	0.05284	0.818193	AA_DRB1_29_32552075_exon2_D,AA_DRB1_29_32552075_exon2_R	2	2	2	1.32437e-05	NA
AA_DRB1_27_32552081	DRB1	27	32552081	1	0.05284	0.818193	AA_DRB1_27_32552081_exon2_L,AA_DRB1_27_32552081_exon2_W	2	2	2	1.32437e-05	NA
AA_DPB1_35_33048544	DPB1	35	33048544	3	0.857624	0.83564	AA_DPB1_35_33048544_exon2_F,AA_DPB1_35_33048544_exon2_L,AA_DPB1_35_33048544_exon2_Y	3	4	4	0.000214944	NA
SNPS_DQB1_1704_32632681	DQB1	1704	32632681	6	2.77024	0.837082	SNPS_DQB1_1704_32632681_exon2_A,SNPS_DQB1_1704_32632681_exon2_AC,SNPS_DQB1_1704_32632681_exon2_AG,SNPS_DQB1_1704_32632681_exon2_AT,SNPS_DQB1_1704_32632681_exon2_C,SNPS_DQB1_1704_32632681_exon2_G,SNPS_DQB1_1704_32632681_exon2_T	7	7	7	0.000694232	NA
AA_B_71_31324524	B	71	31324524	2	0.319508	0.852354	AA_B_71_31324524_exon2_A,AA_B_71_31324524_exon2_T	2	3	3	8.00794e-05	NA
AA_DPA1_160_33036852	DPA1	160	33036852	3	0.781641	0.853853	AA_DPA1_160_33036852_exon3_F,AA_DPA1_160_33036852_exon3_V,AA_DPA1_160_33036852_exon3_x	3	4	4	0.000195901	NA
AA_DPA1_111_33036999	DPA1	111	33036999	3	0.778714	0.854551	AA_DPA1_111_33036999_exon3_K,AA_DPA1_111_33036999_exon3_R,AA_DPA1_111_33036999_exon3_x	3	4	4	0.000195168	NA
AA_A_245_29912086	A	245	29912086	2	0.305653	0.858279	AA_A_245_29912086_exon4_A,AA_A_245_29912086_exon4_V,AA_A_245_29912086_exon4_x	3	3	3	7.6607e-05	NA
AA_B_177_31323961	B	177	31323961	2	0.302854	0.85948	AA_B_177_31323961_exon3_D,AA_B_177_31323961_exon3_E	2	3	3	7.59056e-05	NA
AA_B_180_31323952	B	180	31323952	2	0.302854	0.85948	AA_B_180_31323952_exon3_E,AA_B_180_31323952_exon3_Q	2	3	3	7.59056e-05	NA
AA_A_77_29910762	A	77	29910762	2	0.302598	0.859591	AA_A_77_29910762_exon2_D,AA_A_77_29910762_exon2_N,AA_A_77_29910762_exon2_S,AA_A_77_29910762_exon2_x	4	3	3	7.58413e-05	NA
AA_A_184_29911903	A	184	29911903	2	0.299647	0.86086	AA_A_184_29911903_exon4_A,AA_A_184_29911903_exon4_P,AA_A_184_29911903_exon4_R,AA_A_184_29911903_exon4_x	4	3	3	7.51017e-05	NA
AA_B_103_31324183	B	103	31324183	3	0.735371	0.864854	AA_B_103_31324183_exon3_L,AA_B_103_31324183_exon3_M,AA_B_103_31324183_exon3_V	3	4	4	0.000184305	NA
AA_C_73_31239429	C	73	31239429	1	0.0283686	0.866245	AA_C_73_31239429_exon2_A,AA_C_73_31239429_exon2_T	2	2	2	7.11022e-06	NA
AA_DPA1_228_33036434	DPA1	228	33036434	3	0.709782	0.870901	AA_DPA1_228_33036434_exon4_P,AA_DPA1_228_33036434_exon4_T,AA_DPA1_228_33036434_exon4_x	3	4	4	0.000177892	NA
AA_B_131_31324099	B	131	31324099	2	0.263474	0.876571	AA_B_131_31324099_exon3_R,AA_B_131_31324099_exon3_S	2	3	3	6.60357e-05	NA
SNPS_B_1434_31323502	B	1434	31323502	2	0.248676	0.883081	SNPS_B_1434_31323502_intron3_.,SNPS_B_1434_31323502_intron3_T	2	3	3	6.23267e-05	NA
AA_A_109_29911099	A	109	29911099	2	0.248167	0.883306	AA_A_109_29911099_exon3_F,AA_A_109_29911099_exon3_L,AA_A_109_29911099_exon3_x	3	3	3	6.21993e-05	NA
AA_A_68_29910735	A	68	29910735	2	0.23908	0.887328	AA_A_68_29910735_exon2_.,AA_A_68_29910735_exon2_.K,AA_A_68_29910735_exon2_.R,AA_A_68_29910735_exon2_.x,AA_A_68_29910735_exon2_K,AA_A_68_29910735_exon2_x	6	3	3	5.99219e-05	NA
AA_A_69_29910738	A	69	29910738	2	0.23908	0.887328	AA_A_69_29910738_exon2_.,AA_A_69_29910738_exon2_.A,AA_A_69_29910738_exon2_.G,AA_A_69_29910738_exon2_.x,AA_A_69_29910738_exon2_A,AA_A_69_29910738_exon2_G,AA_A_69_29910738_exon2_x	7	3	3	5.99219e-05	NA
SNPS_A_405_29910735	A	405	29910735	2	0.23908	0.887328	SNPS_A_405_29910735_exon2_.,SNPS_A_405_29910735_exon2_A	2	3	3	5.99219e-05	NA
SNPS_A_408_29910738	A	408	29910738	2	0.23908	0.887328	SNPS_A_408_29910738_exon2_.,SNPS_A_408_29910738_exon2_C,SNPS_A_408_29910738_exon2_G	3	3	3	5.99219e-05	NA
AA_B_178_31323958	B	178	31323958	2	0.236408	0.888515	AA_B_178_31323958_exon3_K,AA_B_178_31323958_exon3_T	2	3	3	5.92521e-05	NA
AA_A_288_29912317	A	288	29912317	1	0.0189996	0.890368	AA_A_288_29912317_exon5_I,AA_A_288_29912317_exon5_L,AA_A_288_29912317_exon5_x	3	2	2	4.76201e-06	NA
AA_A_295_29912338	A	295	29912338	1	0.0189996	0.890368	AA_A_295_29912338_exon5_G,AA_A_295_29912338_exon5_x	2	2	2	4.76201e-06	NA
SNPS_A_387_29910717	A	387	29910717	2	0.23212	0.890422	SNPS_A_387_29910717_exon2_A,SNPS_A_387_29910717_exon2_G,SNPS_A_387_29910717_exon2_T	3	3	3	5.81774e-05	NA
AA_B_158_31324018	B	158	31324018	2	0.231243	0.890812	AA_B_158_31324018_exon3_A,AA_B_158_31324018_exon3_T	2	3	3	5.79576e-05	NA
AA_DRB1_26_32552084	DRB1	26	32552084	3	0.61934	0.891991	AA_DRB1_26_32552084_exon2_C,AA_DRB1_26_32552084_exon2_F,AA_DRB1_26_32552084_exon2_L,AA_DRB1_26_32552084_exon2_Y	4	4	4	0.000155225	NA
AA_DPB1_76_33048667	DPB1	76	33048667	3	0.607394	0.894738	AA_DPB1_76_33048667_exon2_I,AA_DPB1_76_33048667_exon2_M,AA_DPB1_76_33048667_exon2_V	3	4	4	0.000152231	NA
SNPS_A_389_29910719	A	389	29910719	2	0.218607	0.896458	SNPS_A_389_29910719_exon2_A,SNPS_A_389_29910719_exon2_C,SNPS_A_389_29910719_exon2_G	3	3	3	5.47905e-05	NA
AA_C_152_31238946	C	152	31238946	4	1.05183	0.901838	AA_C_152_31238946_exon3_A,AA_C_152_31238946_exon3_E,AA_C_152_31238946_exon3_T,AA_C_152_31238946_exon3_V,AA_C_152_31238946_exon3_x	5	5	5	0.000263614	NA
AA_A_63_29910720	A	63	29910720	2	0.205812	0.902212	AA_A_63_29910720_exon2_E,AA_A_63_29910720_exon2_N,AA_A_63_29910720_exon2_Q,AA_A_63_29910720_exon2_x	4	3	3	5.15837e-05	NA
SNPS_DPB1_9944_33053762	DPB1	9944	33053762	2	0.190174	0.909294	SNPS_DPB1_9944_33053762_intron4_A,SNPS_DPB1_9944_33053762_intron4_G,SNPS_DPB1_9944_33053762_intron4_T	3	3	3	4.76643e-05	NA
AA_DPA1_96_33037044	DPA1	96	33037044	2	0.189477	0.909611	AA_DPA1_96_33037044_exon3_A,AA_DPA1_96_33037044_exon3_P,AA_DPA1_96_33037044_exon3_x	3	3	3	4.74897e-05	NA
AA_C_114_31239060	C	114	31239060	3	0.527362	0.91284	AA_C_114_31239060_exon3_D,AA_C_114_31239060_exon3_N,AA_C_114_31239060_exon3_V,AA_C_114_31239060_exon3_x	4	4	4	0.000132173	NA
AA_DPA1_127_33036951	DPA1	127	33036951	4	0.816405	0.936235	AA_DPA1_127_33036951_exon3_L,AA_DPA1_127_33036951_exon3_P,AA_DPA1_127_33036951_exon3_x	3	5	5	0.000204614	NA
AA_A_-22_29910338	A	-22	29910338	1	0.00623697	0.937053	AA_A_-22_29910338_exon1_I,AA_A_-22_29910338_exon1_V,AA_A_-22_29910338_exon1_x	3	2	2	1.56322e-06	NA
SNPS_A_733_29911063	A	733	29911063	2	0.103039	0.949785	SNPS_A_733_29911063_exon3_G,SNPS_A_733_29911063_exon3_T	2	3	3	2.58254e-05	NA
AA_DPA1_190_33036548	DPA1	190	33036548	2	0.0958484	0.953206	AA_DPA1_190_33036548_exon4_A,AA_DPA1_190_33036548_exon4_T,AA_DPA1_190_33036548_exon4_x	3	3	3	2.40231e-05	NA
AA_B_99_31324195	B	99	31324195	3	0.275328	0.9646	AA_B_99_31324195_exon3_F,AA_B_99_31324195_exon3_S,AA_B_99_31324195_exon3_Y	3	4	4	6.90066e-05	NA
SNPS_B_741_31324195	B	741	31324195	2	0.0659376	0.967569	SNPS_B_741_31324195_exon3_A,SNPS_B_741_31324195_exon3_G,SNPS_B_741_31324195_exon3_T	3	3	3	1.65264e-05	NA
AA_A_297_29912344	A	297	29912344	2	0.0465045	0.977016	AA_A_297_29912344_exon5_M,AA_A_297_29912344_exon5_V,AA_A_297_29912344_exon5_x	3	3	3	1.16558e-05	NA
AA_C_66_31239450	C	66	31239450	1	0.000381826	0.98441	AA_C_66_31239450_exon2_K,AA_C_66_31239450_exon2_N	2	2	2	9.57e-08	NA
AA_A_70_29910741	A	70	29910741	4	0.320001	0.988487	AA_A_70_29910741_exon2_.,AA_A_70_29910741_exon2_.H,AA_A_70_29910741_exon2_.Q,AA_A_70_29910741_exon2_.x,AA_A_70_29910741_exon2_H,AA_A_70_29910741_exon2_Q,AA_A_70_29910741_exon2_x	7	5	5	8.02031e-05	NA
AA_C_163_31238913	C	163	31238913	7	1.27297	0.989149	AA_C_163_31238913_exon3_E,AA_C_163_31238913_exon3_L,AA_C_163_31238913_exon3_T,AA_C_163_31238913_exon3_x	4	8	8	0.000319035	NA
AA_DQB1_130_32629573	DQB1	130	32629573	1	7.57519e-05	0.993056	AA_DQB1_130_32629573_exon3_Q,AA_DQB1_130_32629573_exon3_R,AA_DQB1_130_32629573_exon3_x	3	2	2	1.89863e-08	NA
AA_C_116_31239054	C	116	31239054	5	0.466827	0.993288	AA_C_116_31239054_exon3_F,AA_C_116_31239054_exon3_L,AA_C_116_31239054_exon3_S,AA_C_116_31239054_exon3_Y,AA_C_116_31239054_exon3_x	5	6	6	0.000117002	NA
AA_A_183_29911900	A	183	29911900	1	6.16596e-05	0.993735	AA_A_183_29911900_exon4_D,AA_A_183_29911900_exon4_R,AA_A_183_29911900_exon4_x	3	2	2	1.54542e-08	NA
AA_A_185_29911906	A	185	29911906	1	6.16596e-05	0.993735	AA_A_185_29911906_exon4_C,AA_A_185_29911906_exon4_P,AA_A_185_29911906_exon4_x	3	2	2	1.54542e-08	NA
AA_A_187_29911912	A	187	29911912	1	6.16596e-05	0.993735	AA_A_187_29911912_exon4_A,AA_A_187_29911912_exon4_T,AA_A_187_29911912_exon4_x	3	2	2	1.54542e-08	NA
AA_A_188_29911915	A	188	29911915	1	6.16596e-05	0.993735	AA_A_188_29911915_exon4_H,AA_A_188_29911915_exon4_R,AA_A_188_29911915_exon4_x	3	2	2	1.54542e-08	NA
AA_A_189_29911918	A	189	29911918	1	6.16596e-05	0.993735	AA_A_189_29911918_exon4_M,AA_A_189_29911918_exon4_T,AA_A_189_29911918_exon4_x	3	2	2	1.54542e-08	NA
AA_A_190_29911921	A	190	29911921	1	6.16596e-05	0.993735	AA_A_190_29911921_exon4_P,AA_A_190_29911921_exon4_T,AA_A_190_29911921_exon4_x	3	2	2	1.54542e-08	NA
AA_A_191_29911924	A	191	29911924	1	6.16596e-05	0.993735	AA_A_191_29911924_exon4_H,AA_A_191_29911924_exon4_P,AA_A_191_29911924_exon4_x	3	2	2	1.54542e-08	NA
AA_A_192_29911927	A	192	29911927	1	6.16596e-05	0.993735	AA_A_192_29911927_exon4_H,AA_A_192_29911927_exon4_R,AA_A_192_29911927_exon4_x	3	2	2	1.54542e-08	NA
AA_A_195_29911936	A	195	29911936	1	6.16596e-05	0.993735	AA_A_195_29911936_exon4_S,AA_A_195_29911936_exon4_X,AA_A_195_29911936_exon4_x	3	2	2	1.54542e-08	NA
AA_A_100_29911072	A	100	29911072	NA	NA	NA	AA_A_100_29911072_exon3_G,AA_A_100_29911072_exon3_x	2	NA	NA	NA	NA
AA_A_101_29911075	A	101	29911075	NA	NA	NA	AA_A_101_29911075_exon3_.C,AA_A_101_29911075_exon3_.x,AA_A_101_29911075_exon3_C,AA_A_101_29911075_exon3_x	4	NA	NA	NA	NA
AA_A_103_29911081	A	103	29911081	NA	NA	NA	AA_A_103_29911081_exon3_V,AA_A_103_29911081_exon3_x	2	NA	NA	NA	NA
AA_A_104_29911084	A	104	29911084	NA	NA	NA	AA_A_104_29911084_exon3_G,AA_A_104_29911084_exon3_x	2	NA	NA	NA	NA
AA_A_106_29911090	A	106	29911090	NA	NA	NA	AA_A_106_29911090_exon3_D,AA_A_106_29911090_exon3_x	2	NA	NA	NA	NA
AA_A_108_29911096	A	108	29911096	NA	NA	NA	AA_A_108_29911096_exon3_R,AA_A_108_29911096_exon3_x	2	NA	NA	NA	NA
AA_A_110_29911102	A	110	29911102	NA	NA	NA	AA_A_110_29911102_exon3_L,AA_A_110_29911102_exon3_x	2	NA	NA	NA	NA
AA_A_112_29911108	A	112	29911108	NA	NA	NA	AA_A_112_29911108_exon3_G,AA_A_112_29911108_exon3_x	2	NA	NA	NA	NA
AA_A_113_29911111	A	113	29911111	NA	NA	NA	AA_A_113_29911111_exon3_Y,AA_A_113_29911111_exon3_x	2	NA	NA	NA	NA
AA_A_115_29911117	A	115	29911117	NA	NA	NA	AA_A_115_29911117_exon3_Q,AA_A_115_29911117_exon3_x	2	NA	NA	NA	NA
AA_A_117_29911123	A	117	29911123	NA	NA	NA	AA_A_117_29911123_exon3_A,AA_A_117_29911123_exon3_x	2	NA	NA	NA	NA
AA_A_118_29911126	A	118	29911126	NA	NA	NA	AA_A_118_29911126_exon3_Y,AA_A_118_29911126_exon3_x	2	NA	NA	NA	NA
AA_A_119_29911129	A	119	29911129	NA	NA	NA	AA_A_119_29911129_exon3_D,AA_A_119_29911129_exon3_x	2	NA	NA	NA	NA
AA_A_120_29911132	A	120	29911132	NA	NA	NA	AA_A_120_29911132_exon3_G,AA_A_120_29911132_exon3_x	2	NA	NA	NA	NA
AA_A_121_29911135	A	121	29911135	NA	NA	NA	AA_A_121_29911135_exon3_K,AA_A_121_29911135_exon3_x	2	NA	NA	NA	NA
AA_A_122_29911138	A	122	29911138	NA	NA	NA	AA_A_122_29911138_exon3_D,AA_A_122_29911138_exon3_x	2	NA	NA	NA	NA
AA_A_123_29911141	A	123	29911141	NA	NA	NA	AA_A_123_29911141_exon3_Y,AA_A_123_29911141_exon3_x	2	NA	NA	NA	NA
AA_A_124_29911144	A	124	29911144	NA	NA	NA	AA_A_124_29911144_exon3_I,AA_A_124_29911144_exon3_x	2	NA	NA	NA	NA
AA_A_125_29911147	A	125	29911147	NA	NA	NA	AA_A_125_29911147_exon3_A,AA_A_125_29911147_exon3_x	2	NA	NA	NA	NA
AA_A_126_29911150	A	126	29911150	NA	NA	NA	AA_A_126_29911150_exon3_L,AA_A_126_29911150_exon3_x	2	NA	NA	NA	NA
AA_A_128_29911156	A	128	29911156	NA	NA	NA	AA_A_128_29911156_exon3_E,AA_A_128_29911156_exon3_x	2	NA	NA	NA	NA
AA_A_129_29911159	A	129	29911159	NA	NA	NA	AA_A_129_29911159_exon3_D,AA_A_129_29911159_exon3_x	2	NA	NA	NA	NA
AA_A_130_29911162	A	130	29911162	NA	NA	NA	AA_A_130_29911162_exon3_L,AA_A_130_29911162_exon3_x	2	NA	NA	NA	NA
AA_A_131_29911165	A	131	29911165	NA	NA	NA	AA_A_131_29911165_exon3_R,AA_A_131_29911165_exon3_x	2	NA	NA	NA	NA
AA_A_132_29911168	A	132	29911168	NA	NA	NA	AA_A_132_29911168_exon3_S,AA_A_132_29911168_exon3_x	2	NA	NA	NA	NA
AA_A_133_29911171	A	133	29911171	NA	NA	NA	AA_A_133_29911171_exon3_W,AA_A_133_29911171_exon3_x	2	NA	NA	NA	NA
AA_A_134_29911174	A	134	29911174	NA	NA	NA	AA_A_134_29911174_exon3_T,AA_A_134_29911174_exon3_x	2	NA	NA	NA	NA
AA_A_135_29911177	A	135	29911177	NA	NA	NA	AA_A_135_29911177_exon3_A,AA_A_135_29911177_exon3_x	2	NA	NA	NA	NA
AA_A_136_29911180	A	136	29911180	NA	NA	NA	AA_A_136_29911180_exon3_A,AA_A_136_29911180_exon3_x	2	NA	NA	NA	NA
AA_A_137_29911183	A	137	29911183	NA	NA	NA	AA_A_137_29911183_exon3_D,AA_A_137_29911183_exon3_x	2	NA	NA	NA	NA
AA_A_138_29911186	A	138	29911186	NA	NA	NA	AA_A_138_29911186_exon3_M,AA_A_138_29911186_exon3_x	2	NA	NA	NA	NA
AA_A_139_29911189	A	139	29911189	NA	NA	NA	AA_A_139_29911189_exon3_A,AA_A_139_29911189_exon3_x	2	NA	NA	NA	NA
AA_A_140_29911192	A	140	29911192	NA	NA	NA	AA_A_140_29911192_exon3_A,AA_A_140_29911192_exon3_x	2	NA	NA	NA	NA
AA_A_141_29911195	A	141	29911195	NA	NA	NA	AA_A_141_29911195_exon3_E,AA_A_141_29911195_exon3_Q,AA_A_141_29911195_exon3_x	3	NA	NA	NA	NA
AA_A_143_29911201	A	143	29911201	NA	NA	NA	AA_A_143_29911201_exon3_T,AA_A_143_29911201_exon3_x	2	NA	NA	NA	NA
AA_A_146_29911210	A	146	29911210	NA	NA	NA	AA_A_146_29911210_exon3_K,AA_A_146_29911210_exon3_x	2	NA	NA	NA	NA
AA_A_147_29911213	A	147	29911213	NA	NA	NA	AA_A_147_29911213_exon3_W,AA_A_147_29911213_exon3_x	2	NA	NA	NA	NA
AA_A_148_29911216	A	148	29911216	NA	NA	NA	AA_A_148_29911216_exon3_E,AA_A_148_29911216_exon3_x	2	NA	NA	NA	NA
AA_A_153_29911231	A	153	29911231	NA	NA	NA	AA_A_153_29911231_exon3_A,AA_A_153_29911231_exon3_x	2	NA	NA	NA	NA
AA_A_154_29911234	A	154	29911234	NA	NA	NA	AA_A_154_29911234_exon3_E,AA_A_154_29911234_exon3_x	2	NA	NA	NA	NA
AA_A_155_29911237	A	155	29911237	NA	NA	NA	AA_A_155_29911237_exon3_Q,AA_A_155_29911237_exon3_x	2	NA	NA	NA	NA
AA_A_157_29911243	A	157	29911243	NA	NA	NA	AA_A_157_29911243_exon3_R,AA_A_157_29911243_exon3_x	2	NA	NA	NA	NA
AA_A_159_29911249	A	159	29911249	NA	NA	NA	AA_A_159_29911249_exon3_Y,AA_A_159_29911249_exon3_x	2	NA	NA	NA	NA
AA_A_160_29911252	A	160	29911252	NA	NA	NA	AA_A_160_29911252_exon3_L,AA_A_160_29911252_exon3_x	2	NA	NA	NA	NA
AA_A_162_29911258	A	162	29911258	NA	NA	NA	AA_A_162_29911258_exon3_G,AA_A_162_29911258_exon3_x	2	NA	NA	NA	NA
AA_A_165_29911267	A	165	29911267	NA	NA	NA	AA_A_165_29911267_exon3_V,AA_A_165_29911267_exon3_x	2	NA	NA	NA	NA
AA_A_168_29911276	A	168	29911276	NA	NA	NA	AA_A_168_29911276_exon3_L,AA_A_168_29911276_exon3_x	2	NA	NA	NA	NA
AA_A_169_29911279	A	169	29911279	NA	NA	NA	AA_A_169_29911279_exon3_R,AA_A_169_29911279_exon3_x	2	NA	NA	NA	NA
AA_A_170_29911282	A	170	29911282	NA	NA	NA	AA_A_170_29911282_exon3_R,AA_A_170_29911282_exon3_x	2	NA	NA	NA	NA
AA_A_172_29911288	A	172	29911288	NA	NA	NA	AA_A_172_29911288_exon3_L,AA_A_172_29911288_exon3_x	2	NA	NA	NA	NA
AA_A_174_29911294	A	174	29911294	NA	NA	NA	AA_A_174_29911294_exon3_N,AA_A_174_29911294_exon3_x	2	NA	NA	NA	NA
AA_A_175_29911297	A	175	29911297	NA	NA	NA	AA_A_175_29911297_exon3_G,AA_A_175_29911297_exon3_x	2	NA	NA	NA	NA
AA_A_176_29911300	A	176	29911300	NA	NA	NA	AA_A_176_29911300_exon3_K,AA_A_176_29911300_exon3_x	2	NA	NA	NA	NA
AA_A_177_29911303	A	177	29911303	NA	NA	NA	AA_A_177_29911303_exon3_E,AA_A_177_29911303_exon3_x	2	NA	NA	NA	NA
AA_A_178_29911306	A	178	29911306	NA	NA	NA	AA_A_178_29911306_exon3_T,AA_A_178_29911306_exon3_x	2	NA	NA	NA	NA
AA_A_179_29911309	A	179	29911309	NA	NA	NA	AA_A_179_29911309_exon3_L,AA_A_179_29911309_exon3_x	2	NA	NA	NA	NA
AA_A_180_29911312	A	180	29911312	NA	NA	NA	AA_A_180_29911312_exon3_Q,AA_A_180_29911312_exon3_x	2	NA	NA	NA	NA
AA_A_181_29911315	A	181	29911315	NA	NA	NA	AA_A_181_29911315_exon3_R,AA_A_181_29911315_exon3_x	2	NA	NA	NA	NA
AA_A_47_29910672	A	47	29910672	NA	NA	NA	AA_A_47_29910672_exon2_P,AA_A_47_29910672_exon2_S	2	NA	NA	NA	NA
AA_A_50_29910681	A	50	29910681	NA	NA	NA	AA_A_50_29910681_exon2_P,AA_A_50_29910681_exon2_R	2	NA	NA	NA	NA
AA_A_51_29910684	A	51	29910684	NA	NA	NA	AA_A_51_29910684_exon2_G,AA_A_51_29910684_exon2_W	2	NA	NA	NA	NA
AA_A_53_29910690	A	53	29910690	NA	NA	NA	AA_A_53_29910690_exon2_E,AA_A_53_29910690_exon2_S	2	NA	NA	NA	NA
AA_A_55_29910696	A	55	29910696	NA	NA	NA	AA_A_55_29910696_exon2_E,AA_A_55_29910696_exon2_G	2	NA	NA	NA	NA
AA_A_58_29910705	A	58	29910705	NA	NA	NA	AA_A_58_29910705_exon2_E,AA_A_58_29910705_exon2_G	2	NA	NA	NA	NA
AA_A_59_29910708	A	59	29910708	NA	NA	NA	AA_A_59_29910708_exon2_X,AA_A_59_29910708_exon2_Y	2	NA	NA	NA	NA
AA_A_60_29910711	A	60	29910711	NA	NA	NA	AA_A_60_29910711_exon2_W,AA_A_60_29910711_exon2_x	2	NA	NA	NA	NA
AA_A_75_29910756	A	75	29910756	NA	NA	NA	AA_A_75_29910756_exon2_R,AA_A_75_29910756_exon2_x	2	NA	NA	NA	NA
AA_A_78_29910765	A	78	29910765	NA	NA	NA	AA_A_78_29910765_exon2_L,AA_A_78_29910765_exon2_x	2	NA	NA	NA	NA
AA_A_84_29910783	A	84	29910783	NA	NA	NA	AA_A_84_29910783_exon2_Y,AA_A_84_29910783_exon2_x	2	NA	NA	NA	NA
AA_A_85_29910786	A	85	29910786	NA	NA	NA	AA_A_85_29910786_exon2_Y,AA_A_85_29910786_exon2_x	2	NA	NA	NA	NA
AA_A_86_29910789	A	86	29910789	NA	NA	NA	AA_A_86_29910789_exon2_N,AA_A_86_29910789_exon2_x	2	NA	NA	NA	NA
AA_A_87_29910792	A	87	29910792	NA	NA	NA	AA_A_87_29910792_exon2_Q,AA_A_87_29910792_exon2_x	2	NA	NA	NA	NA
AA_A_88_29910795	A	88	29910795	NA	NA	NA	AA_A_88_29910795_exon2_S,AA_A_88_29910795_exon2_x	2	NA	NA	NA	NA
AA_A_89_29910798	A	89	29910798	NA	NA	NA	AA_A_89_29910798_exon2_E,AA_A_89_29910798_exon2_x	2	NA	NA	NA	NA
AA_A_91_29911045	A	91	29911045	NA	NA	NA	AA_A_91_29911045_exon3_G,AA_A_91_29911045_exon3_x	2	NA	NA	NA	NA
AA_A_92_29911048	A	92	29911048	NA	NA	NA	AA_A_92_29911048_exon3_S,AA_A_92_29911048_exon3_x	2	NA	NA	NA	NA
AA_A_94_29911054	A	94	29911054	NA	NA	NA	AA_A_94_29911054_exon3_T,AA_A_94_29911054_exon3_x	2	NA	NA	NA	NA
AA_A_96_29911060	A	96	29911060	NA	NA	NA	AA_A_96_29911060_exon3_Q,AA_A_96_29911060_exon3_x	2	NA	NA	NA	NA
AA_A_98_29911066	A	98	29911066	NA	NA	NA	AA_A_98_29911066_exon3_M,AA_A_98_29911066_exon3_x	2	NA	NA	NA	NA
AA_B_52_31324581	B	52	31324581	NA	NA	NA	AA_B_52_31324581_exon2_I,AA_B_52_31324581_exon2_V	2	NA	NA	NA	NA
AA_C_134_31239000	C	134	31239000	NA	NA	NA	AA_C_134_31239000_exon3_T,AA_C_134_31239000_exon3_x	2	NA	NA	NA	NA
AA_C_165_31238907	C	165	31238907	NA	NA	NA	AA_C_165_31238907_exon3_V,AA_C_165_31238907_exon3_x	2	NA	NA	NA	NA
AA_C_166_31238904	C	166	31238904	NA	NA	NA	AA_C_166_31238904_exon3_E,AA_C_166_31238904_exon3_x	2	NA	NA	NA	NA
AA_C_168_31238898	C	168	31238898	NA	NA	NA	AA_C_168_31238898_exon3_L,AA_C_168_31238898_exon3_x	2	NA	NA	NA	NA
AA_C_174_31238880	C	174	31238880	NA	NA	NA	AA_C_174_31238880_exon3_N,AA_C_174_31238880_exon3_x	2	NA	NA	NA	NA
AA_C_178_31238868	C	178	31238868	NA	NA	NA	AA_C_178_31238868_exon3_T,AA_C_178_31238868_exon3_x	2	NA	NA	NA	NA
AA_DPB1_91_33048712	DPB1	91	33048712	NA	NA	NA	AA_DPB1_91_33048712_exon2_H,AA_DPB1_91_33048712_exon2_R	2	NA	NA	NA	NA
AA_DQB1_135_32629558	DQB1	135	32629558	NA	NA	NA	AA_DQB1_135_32629558_exon3_D,AA_DQB1_135_32629558_exon3_G,AA_DQB1_135_32629558_exon3_x	3	NA	NA	NA	NA
SNPS_A_211_29910541	A	211	29910541	NA	NA	NA	SNPS_A_211_29910541_exon2_A,SNPS_A_211_29910541_exon2_C	2	NA	NA	NA	NA
SNPS_A_790_29911120	A	790	29911120	NA	NA	NA	SNPS_A_790_29911120_exon3_A,SNPS_A_790_29911120_exon3_T	2	NA	NA	NA	NA
SNPS_DPB1_699_33044517	DPB1	699	33044517	NA	NA	NA	SNPS_DPB1_699_33044517_intron1_A,SNPS_DPB1_699_33044517_intron1_G,SNPS_DPB1_699_33044517_intron1_T	3	NA	NA	NA	NA

## Sheet: LBD allele analysis
Supplementary Table 5: HLA allele analysis in LBD
Rare alleles below 1% frequency were excluded
Gene	Allele	Total	Ncases	Ncontrols	MAF	MAF Case	MAF Control	Beta	StdErr	P	P-adjust
HLA-DQB1	05:01	6241	2458	3783	0.128	0.139	0.121	0.16	0.0568	0.00486	0.50544
HLA-B	39:01	6571	2580	3991	0.0102	0.00756	0.0119	-0.516	0.2	0.01	0.52
HLA-DRB1	01:01	6450	2552	3898	0.083	0.0925	0.0768	0.157	0.0673	0.02	0.58656
HLA-DPB1	03:01	6372	2496	3876	0.0977	0.105	0.0933	0.146	0.064	0.0228	0.58656
HLA-A	03:01	6615	2595	4020	0.129	0.123	0.133	-0.121	0.0551	0.0282	0.58656
HLA-DQA1	01:01	6609	2594	4015	0.148	0.154	0.145	0.103	0.0521	0.0481	0.633043
HLA-C	07:04	6624	2599	4025	0.0154	0.0189	0.0132	0.282	0.147	0.0551	0.633043
HLA-B	52:01	6571	2580	3991	0.0103	0.0103	0.0103	0.359	0.19	0.0585	0.633043
HLA-B	15:01	6571	2580	3991	0.0562	0.0552	0.0568	-0.143	0.0813	0.0795	0.633043
HLA-C	12:03	6624	2599	4025	0.0608	0.0491	0.0683	-0.145	0.0827	0.0804	0.633043
HLA-DRB1	14:01	6450	2552	3898	0.0268	0.0221	0.0299	-0.211	0.121	0.0822	0.633043
HLA-DQB1	06:09	6241	2458	3783	0.0123	0.0136	0.0115	0.297	0.171	0.0829	0.633043
HLA-C	03:03	6624	2599	4025	0.0517	0.0498	0.0529	-0.139	0.0835	0.0949	0.633043
HLA-DRB1	04:01	6450	2552	3898	0.0685	0.0694	0.068	-0.125	0.0751	0.0969	0.633043
HLA-DPB1	14:01	6372	2496	3876	0.0133	0.011	0.0147	-0.278	0.169	0.0997	0.633043
HLA-B	49:01	6571	2580	3991	0.0196	0.0203	0.019	0.218	0.135	0.108	0.633043
HLA-A	11:01	6615	2595	4020	0.0595	0.0565	0.0614	-0.126	0.0787	0.109	0.633043
HLA-C	07:01	6624	2599	4025	0.156	0.163	0.153	0.0802	0.0516	0.12	0.633043
HLA-DQA1	03:01	6609	2594	4015	0.168	0.168	0.169	-0.0753	0.0496	0.129	0.633043
HLA-DQB1	04:02	6241	2458	3783	0.0248	0.0283	0.0225	0.179	0.119	0.134	0.633043
HLA-A	30:02	6615	2595	4020	0.0117	0.0137	0.0104	0.255	0.172	0.138	0.633043
HLA-C	02:02	6624	2599	4025	0.0442	0.0483	0.0415	0.133	0.09	0.138	0.633043
HLA-C	03:04	6624	2599	4025	0.0651	0.065	0.0652	-0.11	0.0746	0.14	0.633043
HLA-DRB1	03:01	6450	2552	3898	0.119	0.118	0.12	-0.079	0.0582	0.175	0.739556
HLA-B	44:02	6571	2580	3991	0.0826	0.0915	0.0769	0.0876	0.0664	0.187	0.739556
HLA-B	35:01	6571	2580	3991	0.0533	0.0498	0.0555	-0.11	0.0837	0.19	0.739556
HLA-DRB1	08:01	6450	2552	3898	0.0223	0.0255	0.0203	0.161	0.123	0.192	0.739556
HLA-B	18:01	6571	2580	3991	0.0494	0.045	0.0522	-0.107	0.0881	0.223	0.808516
HLA-A	33:01	6615	2595	4020	0.0119	0.00963	0.0134	-0.223	0.184	0.227	0.808516
HLA-DQA1	04:01	6609	2594	4015	0.0244	0.0274	0.0225	0.139	0.117	0.235	0.808516
HLA-DQB1	03:02	6241	2458	3783	0.0923	0.0903	0.0936	-0.0814	0.0694	0.241	0.808516
HLA-DRB1	15:01	6450	2552	3898	0.124	0.128	0.122	-0.0609	0.0569	0.285	0.818667
HLA-DQB1	06:02	6241	2458	3783	0.124	0.129	0.12	-0.0618	0.0582	0.288	0.818667
HLA-DPB1	06:01	6372	2496	3876	0.0186	0.0188	0.0184	-0.148	0.14	0.29	0.818667
HLA-B	27:05	6571	2580	3991	0.0312	0.0355	0.0284	0.11	0.105	0.295	0.818667
HLA-B	35:03	6571	2580	3991	0.0186	0.0159	0.0203	-0.15	0.144	0.297	0.818667
HLA-B	44:03	6571	2580	3991	0.0527	0.0581	0.0492	0.0856	0.0834	0.305	0.818667
HLA-A	25:01	6615	2595	4020	0.024	0.0235	0.0244	-0.123	0.12	0.306	0.818667
HLA-A	23:01	6615	2595	4020	0.02	0.021	0.0193	0.136	0.133	0.307	0.818667
HLA-DQB1	03:03	6241	2458	3783	0.0449	0.0452	0.0448	-0.0895	0.0911	0.325	0.842146
HLA-A	31:01	6615	2595	4020	0.0265	0.0285	0.0251	0.111	0.115	0.332	0.842146
HLA-DQA1	05:01	6609	2594	4015	0.265	0.251	0.273	-0.0397	0.043	0.356	0.86069
HLA-C	15:02	6624	2599	4025	0.0231	0.0244	0.0222	0.113	0.123	0.36	0.86069
HLA-DPB1	10:01	6372	2496	3876	0.0188	0.0178	0.0193	-0.123	0.143	0.387	0.86069
HLA-B	57:01	6571	2580	3991	0.0333	0.0322	0.034	-0.0851	0.104	0.415	0.86069
HLA-B	55:01	6571	2580	3991	0.0181	0.0167	0.019	-0.114	0.141	0.42	0.86069
HLA-DRB1	11:01	6450	2552	3898	0.045	0.0411	0.0475	-0.072	0.0916	0.432	0.86069
HLA-DPB1	13:01	6372	2496	3876	0.0224	0.02	0.0239	-0.103	0.132	0.434	0.86069
HLA-B	08:01	6571	2580	3991	0.0979	0.104	0.0937	0.0499	0.0641	0.436	0.86069
HLA-A	01:01	6615	2595	4020	0.154	0.159	0.151	0.0388	0.0515	0.452	0.86069
HLA-DRB1	01:02	6450	2552	3898	0.0202	0.0155	0.0232	-0.106	0.147	0.47	0.86069
HLA-DRB1	07:01	6450	2552	3898	0.119	0.124	0.116	0.0427	0.0594	0.472	0.86069
HLA-B	13:02	6571	2580	3991	0.0247	0.0225	0.0262	-0.0867	0.123	0.482	0.86069
HLA-B	38:01	6571	2580	3991	0.0266	0.02	0.0309	-0.0866	0.127	0.497	0.86069
HLA-C	08:02	6624	2599	4025	0.0419	0.0416	0.0421	0.0587	0.0945	0.534	0.86069
HLA-DPB1	04:01	6372	2496	3876	0.378	0.378	0.379	-0.0242	0.039	0.535	0.86069
HLA-B	50:01	6571	2580	3991	0.0109	0.0105	0.0112	0.109	0.186	0.557	0.86069
HLA-B	35:02	6571	2580	3991	0.0149	0.0105	0.0178	-0.0989	0.171	0.563	0.86069
HLA-B	40:02	6571	2580	3991	0.0126	0.0132	0.0122	0.096	0.166	0.563	0.86069
HLA-DQA1	01:03	6609	2594	4015	0.0644	0.0636	0.0649	0.0433	0.0758	0.568	0.86069
HLA-DRB1	04:04	6450	2552	3898	0.0295	0.0306	0.0289	-0.062	0.111	0.576	0.86069
HLA-B	51:01	6571	2580	3991	0.051	0.0519	0.0504	0.0473	0.0848	0.577	0.86069
HLA-DRB1	13:02	6450	2552	3898	0.0471	0.0464	0.0476	0.0492	0.0889	0.58	0.86069
HLA-A	26:01	6615	2595	4020	0.0354	0.0324	0.0374	0.0565	0.105	0.59	0.86069
HLA-A	02:05	6615	2595	4020	0.0104	0.00944	0.0109	0.102	0.19	0.591	0.86069
HLA-DQB1	06:03	6241	2458	3783	0.0645	0.062	0.0661	-0.0401	0.0776	0.605	0.86069
HLA-C	04:01	6624	2599	4025	0.118	0.11	0.124	-0.0289	0.0581	0.619	0.86069
HLA-DRB1	13:03	6450	2552	3898	0.0118	0.012	0.0117	0.0865	0.175	0.621	0.86069
HLA-DQB1	03:01	6241	2458	3783	0.207	0.197	0.213	-0.024	0.0486	0.622	0.86069
HLA-DRB1	11:04	6450	2552	3898	0.0352	0.0298	0.0387	0.0532	0.108	0.622	0.86069
HLA-B	40:01	6571	2580	3991	0.0472	0.049	0.046	-0.0414	0.087	0.634	0.86069
HLA-DRB1	04:02	6450	2552	3898	0.0129	0.0096	0.0151	-0.0868	0.185	0.638	0.86069
HLA-DPB1	17:01	6372	2496	3876	0.0178	0.0174	0.0181	0.068	0.146	0.641	0.86069
HLA-DPB1	04:02	6372	2496	3876	0.123	0.12	0.124	0.027	0.0581	0.642	0.86069
HLA-C	17:01	6624	2599	4025	0.0107	0.00885	0.0119	-0.0865	0.19	0.648	0.86069
HLA-A	29:02	6615	2595	4020	0.0392	0.0437	0.0362	0.0423	0.0934	0.651	0.86069
HLA-DRB1	13:01	6450	2552	3898	0.055	0.0535	0.0559	-0.036	0.0823	0.661	0.86069
HLA-DRB1	12:01	6450	2552	3898	0.0167	0.0159	0.0173	-0.0641	0.148	0.664	0.86069
HLA-DPB1	01:01	6372	2496	3876	0.056	0.0601	0.0534	0.0337	0.08	0.673	0.86069
HLA-A	02:01	6615	2595	4020	0.261	0.268	0.256	0.0173	0.0419	0.68	0.86069
HLA-DQB1	06:04	6241	2458	3783	0.0357	0.034	0.0369	-0.0425	0.104	0.683	0.86069
HLA-B	07:02	6571	2580	3991	0.113	0.122	0.107	0.0229	0.0581	0.694	0.86069
HLA-DQB1	05:03	6241	2458	3783	0.0304	0.0275	0.0324	-0.0437	0.114	0.701	0.86069
HLA-B	37:01	6571	2580	3991	0.0142	0.0151	0.0137	0.0599	0.156	0.702	0.86069
HLA-DPB1	05:01	6372	2496	3876	0.018	0.0196	0.0169	0.0537	0.142	0.704	0.86069
HLA-A	68:01	6615	2595	4020	0.0308	0.0304	0.0311	-0.0382	0.106	0.719	0.86069
HLA-DPB1	02:01	6372	2496	3876	0.143	0.137	0.146	-0.0197	0.0551	0.72	0.86069
HLA-C	06:02	6624	2599	4025	0.0902	0.0875	0.0919	-0.0219	0.065	0.736	0.869818
HLA-B	14:02	6571	2580	3991	0.0335	0.0312	0.035	0.0328	0.106	0.758	0.885156
HLA-DQB1	05:02	6241	2458	3783	0.0253	0.0232	0.0267	-0.0372	0.125	0.766	0.885156
HLA-A	24:02	6615	2595	4020	0.0843	0.0834	0.0848	0.0166	0.0664	0.802	0.89996
HLA-C	05:01	6624	2599	4025	0.0868	0.0922	0.0834	0.0157	0.0648	0.809	0.89996
HLA-DQA1	01:02	6609	2594	4015	0.185	0.189	0.182	-0.01	0.0475	0.833	0.89996
HLA-C	01:02	6624	2599	4025	0.0321	0.0323	0.0319	0.0204	0.105	0.846	0.89996
HLA-DPB1	11:01	6372	2496	3876	0.0235	0.026	0.0219	0.0237	0.122	0.846	0.89996
HLA-A	30:01	6615	2595	4020	0.0147	0.0129	0.0158	-0.0301	0.16	0.851	0.89996
HLA-C	14:02	6624	2599	4025	0.013	0.0123	0.0134	-0.0301	0.164	0.854	0.89996
HLA-DRB1	16:01	6450	2552	3898	0.016	0.0147	0.0168	-0.0271	0.153	0.859	0.89996
HLA-C	16:01	6624	2599	4025	0.0384	0.0419	0.0361	0.0169	0.0957	0.86	0.89996
HLA-A	68:02	6615	2595	4020	0.0103	0.00925	0.0109	0.0313	0.19	0.869	0.89996
HLA-A	32:01	6615	2595	4020	0.0398	0.0395	0.0399	0.0152	0.0959	0.874	0.89996
HLA-C	07:02	6624	2599	4025	0.123	0.131	0.118	0.00181	0.0559	0.974	0.993
HLA-DQA1	02:01	6609	2594	4015	0.138	0.141	0.136	-0.000876	0.054	0.987	0.993
HLA-DQB1	02:01	6241	2458	3783	0.175	0.178	0.174	0.000499	0.0561	0.993	0.993
HLA-C	15:05	6624	2599	4025	0.00483	0.00192	0.00671	-0.89	0.356	0.0123	NA
HLA-B	07:05	6571	2580	3991	0.0038	0.00155	0.00526	-0.87	0.398	0.0288	NA
HLA-DRB1	10:01	6450	2552	3898	0.00953	0.011	0.00859	0.412	0.193	0.033	NA
HLA-A	33:03	6615	2595	4020	0.00348	0.00462	0.00274	0.608	0.304	0.0457	NA
HLA-C	16:04	6624	2599	4025	0.00159	0.00212	0.00124	0.787	0.46	0.0868	NA
HLA-C	12:02	6624	2599	4025	0.00989	0.00962	0.0101	0.314	0.194	0.105	NA
HLA-DPB1	09:01	6372	2496	3876	0.00698	0.00561	0.00787	-0.366	0.239	0.125	NA
HLA-DRB1	16:02	6450	2552	3898	0.000853	0.00118	0.000641	0.927	0.627	0.139	NA
HLA-DRB1	15:02	6450	2552	3898	0.00884	0.00803	0.00936	0.288	0.209	0.167	NA
HLA-DQB1	03:05	6241	2458	3783	0.0016	0.00163	0.00159	0.655	0.478	0.17	NA
HLA-DRB1	14:04	6450	2552	3898	0.00062	0.000784	0.000513	0.955	0.757	0.207	NA
HLA-DQB1	06:01	6241	2458	3783	0.00937	0.00834	0.01	0.249	0.207	0.229	NA
HLA-B	27:07	6571	2580	3991	0.000989	0.000388	0.00138	-0.919	0.791	0.246	NA
HLA-B	42:02	6571	2580	3991	0.000228	0.000388	0.000125	1.44	1.24	0.248	NA
HLA-B	15:03	6571	2580	3991	0.00145	0.000969	0.00175	-0.646	0.563	0.251	NA
HLA-DRB1	11:02	6450	2552	3898	0.00217	0.00196	0.00231	-0.479	0.417	0.251	NA
HLA-DRB1	08:03	6450	2552	3898	0.00178	0.00235	0.00141	0.481	0.43	0.264	NA
HLA-B	73:01	6571	2580	3991	0.000989	0.000388	0.00138	-0.855	0.773	0.269	NA
HLA-B	35:08	6571	2580	3991	0.00502	0.00465	0.00526	0.29	0.27	0.284	NA
HLA-A	66:01	6615	2595	4020	0.00423	0.00443	0.0041	0.3	0.284	0.292	NA
HLA-A	69:01	6615	2595	4020	0.00144	0.000771	0.00187	-0.597	0.594	0.314	NA
HLA-DPB1	16:01	6372	2496	3876	0.0051	0.00621	0.00439	0.259	0.258	0.316	NA
HLA-DRB1	04:06	6450	2552	3898	0.000698	0.00098	0.000513	0.69	0.688	0.316	NA
HLA-A	11:50Q	6615	2595	4020	0.000529	0.000385	0.000622	-0.814	0.851	0.339	NA
HLA-DPB1	15:01	6372	2496	3876	0.00808	0.00661	0.00903	-0.208	0.219	0.342	NA
HLA-B	14:01	6571	2580	3991	0.00944	0.0112	0.00827	0.18	0.192	0.348	NA
HLA-B	44:04	6571	2580	3991	0.00122	0.000969	0.00138	-0.508	0.551	0.357	NA
HLA-DQA1	06:01	6609	2594	4015	0.00212	0.00251	0.00187	0.348	0.394	0.377	NA
HLA-B	50:02	6571	2580	3991	0.000533	0.000775	0.000376	0.673	0.775	0.385	NA
HLA-DPB1	20:01	6372	2496	3876	0.0033	0.003	0.00348	-0.295	0.341	0.387	NA
HLA-DPB1	19:01	6372	2496	3876	0.00643	0.00721	0.00593	0.2	0.232	0.388	NA
HLA-B	15:10	6571	2580	3991	0.000457	0.000581	0.000376	0.808	0.94	0.39	NA
HLA-DQB1	03:04	6241	2458	3783	0.00256	0.00285	0.00238	0.322	0.378	0.394	NA
HLA-DRB1	08:06	6450	2552	3898	0.000543	0.00098	0.000257	0.733	0.87	0.4	NA
HLA-A	03:02	6615	2595	4020	0.00378	0.00347	0.00398	0.261	0.317	0.411	NA
HLA-B	18:03	6571	2580	3991	0.000152	0.000194	0.000125	1.17	1.47	0.427	NA
HLA-DRB1	07:10N	6450	2552	3898	0.000543	0.000392	0.000641	-0.68	0.858	0.428	NA
HLA-B	51:05	6571	2580	3991	0.000152	0.000194	0.000125	1.22	1.55	0.43	NA
HLA-DRB1	14:07	6450	2552	3898	0.000155	0.000196	0.000128	1.12	1.42	0.43	NA
HLA-DRB1	01:03	6450	2552	3898	0.00977	0.0121	0.00821	0.142	0.184	0.441	NA
HLA-A	24:03	6615	2595	4020	0.00197	0.00173	0.00211	0.324	0.437	0.459	NA
HLA-B	51:09	6571	2580	3991	0.00107	0.000775	0.00125	-0.434	0.602	0.471	NA
HLA-A	02:06	6615	2595	4020	0.00136	0.00154	0.00124	0.353	0.495	0.475	NA
HLA-DRB1	04:03	6450	2552	3898	0.00713	0.00705	0.00718	0.163	0.229	0.476	NA
HLA-A	30:04	6615	2595	4020	0.00197	0.00173	0.00211	0.311	0.439	0.478	NA
HLA-DQA1	01:10	6609	2594	4015	0.00197	0.000964	0.00262	-0.356	0.514	0.489	NA
HLA-DRB1	08:02	6450	2552	3898	0.00031	0.000196	0.000385	-0.825	1.28	0.518	NA
HLA-C	15:04	6624	2599	4025	0.000377	0.000385	0.000373	0.599	0.94	0.524	NA
HLA-A	34:02	6615	2595	4020	0.00068	0.000578	0.000746	-0.447	0.717	0.533	NA
HLA-B	39:06	6571	2580	3991	0.0051	0.00581	0.00464	0.153	0.251	0.543	NA
HLA-DRB1	15:03	6450	2552	3898	0.000233	0.000196	0.000257	0.747	1.24	0.548	NA
HLA-DRB1	04:05	6450	2552	3898	0.00682	0.00666	0.00693	0.126	0.235	0.59	NA
HLA-DPB1	23:01	6372	2496	3876	0.00392	0.00441	0.00361	0.158	0.298	0.597	NA
HLA-B	39:24	6571	2580	3991	0.000761	0.000581	0.000877	0.378	0.719	0.599	NA
HLA-B	44:05	6571	2580	3991	0.00411	0.00407	0.00413	0.154	0.296	0.603	NA
HLA-A	02:17	6615	2595	4020	0.000756	0.000578	0.000871	-0.351	0.735	0.633	NA
HLA-B	27:03	6571	2580	3991	0.000228	0.000194	0.000251	-0.605	1.28	0.637	NA
HLA-DRB1	11:03	6450	2552	3898	0.00496	0.00451	0.00526	-0.128	0.276	0.642	NA
HLA-B	27:02	6571	2580	3991	0.00266	0.00233	0.00288	-0.157	0.369	0.67	NA
HLA-C	08:03	6624	2599	4025	0.000604	0.000577	0.000621	0.319	0.761	0.675	NA
HLA-DPB1	333:01	6372	2496	3876	0.000549	0.000601	0.000516	0.327	0.808	0.685	NA
HLA-B	15:17	6571	2580	3991	0.00555	0.00446	0.00626	0.101	0.272	0.711	NA
HLA-A	01:02	6615	2595	4020	0.000454	0.000578	0.000373	0.299	0.859	0.727	NA
HLA-DRB1	08:04	6450	2552	3898	0.00194	0.00137	0.00231	-0.16	0.462	0.728	NA
HLA-B	48:01	6571	2580	3991	0.000685	0.000581	0.000752	0.246	0.725	0.734	NA
HLA-B	53:01	6571	2580	3991	0.00434	0.00426	0.00438	0.0889	0.29	0.759	NA
HLA-DRB1	04:07	6450	2552	3898	0.00806	0.00862	0.0077	0.0627	0.208	0.763	NA
HLA-C	16:02	6624	2599	4025	0.00393	0.00366	0.0041	-0.0857	0.31	0.783	NA
HLA-DRB1	04:08	6450	2552	3898	0.00388	0.00392	0.00385	-0.0807	0.302	0.789	NA
HLA-DRB1	13:05	6450	2552	3898	0.00271	0.00196	0.00321	-0.106	0.399	0.79	NA
HLA-B	45:01	6571	2580	3991	0.00578	0.00659	0.00526	0.0623	0.24	0.795	NA
HLA-B	58:01	6571	2580	3991	0.00936	0.00833	0.01	0.0517	0.201	0.797	NA
HLA-C	14:03	6624	2599	4025	0.000302	0.000192	0.000373	-0.296	1.19	0.804	NA
HLA-B	56:01	6571	2580	3991	0.00594	0.00562	0.00614	-0.0599	0.244	0.806	NA
HLA-A	29:01	6615	2595	4020	0.00355	0.00231	0.00435	-0.0803	0.348	0.817	NA
HLA-A	02:02	6615	2595	4020	0.00068	0.000385	0.000871	-0.188	0.825	0.82	NA
HLA-DPB1	45:01	6372	2496	3876	0.000235	0.0002	0.000258	0.26	1.23	0.833	NA
HLA-B	15:07	6571	2580	3991	0.000228	0.000194	0.000251	-0.252	1.23	0.838	NA
HLA-C	15:06	6624	2599	4025	0.000151	0.000192	0.000124	0.25	1.42	0.861	NA
HLA-DRB1	15:13	6450	2552	3898	0.00364	0.00372	0.00359	-0.0526	0.304	0.862	NA
HLA-B	51:07	6571	2580	3991	0.000457	0.000388	0.000501	0.147	0.909	0.871	NA
HLA-DRB1	09:01	6450	2552	3898	0.00977	0.011	0.00898	0.0287	0.183	0.875	NA
HLA-B	42:01	6571	2580	3991	0.000228	0.000194	0.000251	0.185	1.23	0.881	NA
HLA-A	26:08	6615	2595	4020	0.00068	0.000771	0.000622	0.0989	0.707	0.889	NA
HLA-B	40:06	6571	2580	3991	0.000152	0.000194	0.000125	0.168	1.43	0.906	NA
HLA-B	41:02	6571	2580	3991	0.00571	0.00543	0.00589	0.0287	0.25	0.909	NA
HLA-B	41:01	6571	2580	3991	0.00548	0.00426	0.00626	0.0254	0.271	0.926	NA
HLA-A	24:07	6615	2595	4020	0.000151	0	0.000249	-11.1	129	0.932	NA
HLA-A	74:01	6615	2595	4020	0.000151	0.000385	0	11.8	139	0.932	NA
HLA-B	57:03	6571	2580	3991	0.000304	0.000775	0	13.2	156	0.932	NA
HLA-C	18:01	6624	2599	4025	0.000151	0	0.000248	-11.6	139	0.933	NA
HLA-A	80:01	6615	2595	4020	0.000227	0.000578	0	11.4	138	0.934	NA
HLA-B	57:02	6571	2580	3991	0.000152	0	0.000251	-11.4	139	0.935	NA
HLA-B	14:03	6571	2580	3991	0.000152	0.000388	0	10.2	139	0.941	NA
HLA-C	05:09	6624	2599	4025	7.55e-05	0.000192	0	14.7	197	0.941	NA
HLA-DPB1	02:02	6372	2496	3876	0.00714	0.00761	0.00684	0.0152	0.224	0.946	NA
HLA-B	15:16	6571	2580	3991	0.000228	0	0.000376	-11.9	184	0.948	NA
HLA-C	08:01	6624	2599	4025	0.000226	0	0.000373	-11.7	184	0.949	NA
HLA-DPB1	26:01	6372	2496	3876	7.85e-05	0.0002	0	12.3	197	0.95	NA
HLA-DRB1	03:02	6450	2552	3898	7.75e-05	0.000196	0	12.2	197	0.95	NA
HLA-A	02:279	6615	2595	4020	7.56e-05	0.000193	0	12	197	0.951	NA
HLA-B	51:08	6571	2580	3991	0.00122	0.00116	0.00125	0.0332	0.543	0.951	NA
HLA-B	58:02	6571	2580	3991	7.61e-05	0	0.000125	-11.9	197	0.952	NA
HLA-DPB1	112:01	6372	2496	3876	7.85e-05	0.0002	0	11.9	197	0.952	NA
HLA-DPB1	47:01	6372	2496	3876	7.85e-05	0.0002	0	11.9	197	0.952	NA
HLA-A	02:195	6615	2595	4020	7.56e-05	0.000193	0	11.6	197	0.953	NA
HLA-B	07:04	6571	2580	3991	7.61e-05	0	0.000125	-11.6	197	0.953	NA
HLA-DQB1	06:08	6241	2458	3783	8.01e-05	0.000203	0	11.7	197	0.953	NA
HLA-DRB1	12:02	6450	2552	3898	0.000233	0	0.000385	-11.1	187	0.953	NA
HLA-B	54:01	6571	2580	3991	7.61e-05	0.000194	0	11.3	197	0.954	NA
HLA-A	68:18N	6615	2595	4020	7.56e-05	0.000193	0	11.1	197	0.955	NA
HLA-DRB1	11:169N	6450	2552	3898	0.000155	0	0.000257	-11.4	204	0.955	NA
HLA-A	33:05	6615	2595	4020	7.56e-05	0	0.000124	-10.8	197	0.956	NA
HLA-B	51:02	6571	2580	3991	7.61e-05	0	0.000125	-10.8	197	0.956	NA
HLA-B	67:01	6571	2580	3991	7.61e-05	0.000194	0	10.9	197	0.956	NA
HLA-B	81:01	6571	2580	3991	7.61e-05	0.000194	0	10.8	197	0.956	NA
HLA-DPB1	392:01	6372	2496	3876	7.85e-05	0	0.000129	-10.9	197	0.956	NA
HLA-B	15:08	6571	2580	3991	7.61e-05	0	0.000125	-10.7	197	0.957	NA
HLA-DPB1	398:01	6372	2496	3876	7.85e-05	0	0.000129	-10.5	197	0.957	NA
HLA-DRB1	14:02	6450	2552	3898	7.75e-05	0	0.000128	-10.6	197	0.957	NA
HLA-DPB1	30:01	6372	2496	3876	7.85e-05	0	0.000129	-10.5	197	0.958	NA
HLA-DRB1	08:09	6450	2552	3898	7.75e-05	0	0.000128	-10.4	197	0.958	NA
HLA-A	02:135	6615	2595	4020	7.56e-05	0	0.000124	-10.1	197	0.959	NA
HLA-B	15:24	6571	2580	3991	7.61e-05	0	0.000125	-10.1	197	0.959	NA
HLA-A	74:03	6615	2595	4020	7.56e-05	0	0.000124	-9.83	197	0.96	NA
HLA-DRB1	04:11	6450	2552	3898	7.75e-05	0	0.000128	-9.8	197	0.96	NA
HLA-A	74:09	6615	2595	4020	7.56e-05	0	0.000124	-9.29	197	0.962	NA
HLA-C	03:02	6624	2599	4025	0.00332	0.00269	0.00373	-0.0132	0.344	0.969	NA
HLA-B	15:18	6571	2580	3991	0.00213	0.00233	0.002	0.0123	0.396	0.975	NA
HLA-B	47:01	6571	2580	3991	0.00282	0.00252	0.00301	0.0106	0.359	0.976	NA

## Sheet: LBD haplotype analysis
Supplementary Table 6: HLA haplotype analysis in LBD
Rare haplotypes below 1% frequency were excluded
Haplotype	Total	Ncases	Ncontrols	MAF	MAF Case	MAF Control	Beta	StdErr	P	P-adjust
DQA1_01:01_DQB1_05:01	5777	2282	3495	0.519	0.139	0.124	0.138	0.0585	0.0185	0.955294
DQA1_01:01_DRB1_01:01	5776	2280	3496	0.376	0.105	0.0868	0.147	0.0657	0.0249	0.955294
DQB1_03:02_DRB1_04:01	5713	2257	3456	0.168	0.039	0.0438	-0.222	0.101	0.0277	0.955294
DQA1_03:01_DQB1_03:02_DRB1_04:01	5778	2283	3495	0.174	0.0403	0.0455	-0.207	0.0972	0.0334	0.955294
DQA1_01:01_DRB1_10:01	5776	2280	3496	0.0412	0.0121	0.00915	0.387	0.19	0.0412	0.955294
DQB1_05:01_DRB1_01:01	5713	2257	3456	0.376	0.104	0.0873	0.126	0.0645	0.0514	0.955294
DQA1_01:01_DQB1_05:01_DRB1_01:01	5778	2283	3495	0.369	0.102	0.0859	0.118	0.065	0.0702	0.955294
DQA1_01:01_DQB1_05:01_DRB1_10:01	5778	2283	3495	0.0412	0.0118	0.0093	0.334	0.188	0.075	0.955294
DQA1_01:01_DRB1_14:01	5776	2280	3496	0.11	0.023	0.0305	-0.211	0.126	0.0931	0.955294
DQB1_04:02_DRB1_08:01	5713	2257	3456	0.102	0.0299	0.0224	0.191	0.117	0.104	0.955294
DQB1_05:01_DRB1_10:01	5713	2257	3456	0.0424	0.012	0.00969	0.289	0.184	0.115	0.955294
DQA1_01:02_DQB1_06:09_DRB1_13:02	5778	2283	3495	0.054	0.0142	0.013	0.241	0.165	0.145	0.955294
DQA1_04:01_DQB1_04:02_DRB1_08:01	5778	2283	3495	0.0993	0.0289	0.0222	0.171	0.119	0.151	0.955294
DQA1_03:01_DQB1_03:03	5777	2282	3495	0.044	0.0105	0.0113	-0.256	0.188	0.174	0.955294
DQA1_01:02_DQB1_06:09	5777	2282	3495	0.0505	0.0134	0.0122	0.236	0.175	0.179	0.955294
DQA1_01:01_DQB1_05:01_DRB1_01:03	5778	2283	3495	0.0305	0.0105	0.00572	0.293	0.22	0.183	0.955294
DQA1_03:01_DRB1_04:01	5776	2280	3496	0.344	0.0867	0.0857	-0.0922	0.0697	0.186	0.955294
DQB1_03:02_DRB1_04:05	5713	2257	3456	0.0203	0.00576	0.00463	0.354	0.268	0.186	0.955294
DQA1_04:01_DRB1_08:01	5776	2280	3496	0.0983	0.0283	0.0222	0.155	0.122	0.203	0.955294
DQA1_03:01_DQB1_03:02	5777	2282	3495	0.379	0.092	0.0966	-0.0863	0.0691	0.212	0.955294
DQB1_06:09_DRB1_13:02	5713	2257	3456	0.0543	0.014	0.0133	0.206	0.165	0.212	0.955294
DQA1_01:02_DQB1_06:02_DRB1_15:01	5778	2283	3495	0.521	0.135	0.127	-0.0712	0.0572	0.213	0.955294
DQA1_02:01_DQB1_05:02	5777	2282	3495	0.0118	0.00219	0.00343	-0.384	0.317	0.226	0.955294
DQA1_01:02_DQB1_06:02	5777	2282	3495	0.511	0.133	0.124	-0.0717	0.0595	0.228	0.955294
DQA1_01:01_DQB1_05:03_DRB1_14:01	5778	2283	3495	0.119	0.0258	0.0323	-0.138	0.117	0.238	0.955294
DQA1_01:01_DRB1_01:03	5776	2280	3496	0.0305	0.0103	0.00586	0.257	0.22	0.242	0.955294
DQA1_04:01_DQB1_04:02	5777	2282	3495	0.105	0.0298	0.0239	0.136	0.117	0.244	0.955294
DQB1_06:02_DRB1_15:01	5713	2257	3456	0.528	0.137	0.129	-0.0656	0.0568	0.249	0.955294
DQA1_01:01_DQB1_05:03	5777	2282	3495	0.12	0.0261	0.0326	-0.136	0.118	0.25	0.955294
DQA1_03:01_DQB1_03:02_DRB1_04:05	5778	2283	3495	0.0211	0.00591	0.00486	0.292	0.255	0.252	0.955294
DQA1_01:03_DQB1_06:01	5777	2282	3495	0.0388	0.00855	0.0104	0.233	0.208	0.261	0.955294
DQB1_05:03_DRB1_14:01	5713	2257	3456	0.121	0.0264	0.0328	-0.128	0.116	0.267	0.955294
DQA1_01:03_DRB1_15:02	5776	2280	3496	0.0391	0.00855	0.0106	0.223	0.206	0.28	0.955294
DQB1_06:01_DRB1_15:02	5713	2257	3456	0.0396	0.00864	0.0107	0.221	0.205	0.28	0.955294
DQB1_03:02_DRB1_04:04	5713	2257	3456	0.157	0.0392	0.0394	-0.105	0.101	0.303	0.992
DQA1_03:01_DRB1_04:05	5776	2280	3496	0.0235	0.00614	0.00572	0.271	0.265	0.308	0.992
DQB1_05:01_DRB1_01:03	5713	2257	3456	0.0312	0.0104	0.00608	0.21	0.216	0.331	0.992
DQA1_01:03_DQB1_06:01_DRB1_15:02	5778	2283	3495	0.0388	0.00832	0.0106	0.2	0.208	0.338	0.992
DQA1_03:01_DQB1_03:04	5777	2282	3495	0.0118	0.00329	0.00272	0.326	0.344	0.344	0.992
DQB1_06:03_DRB1_13:01	5713	2257	3456	0.241	0.0574	0.0621	-0.0763	0.0817	0.351	0.992
DQB1_05:01_DRB1_01:02	5713	2257	3456	0.0914	0.0171	0.0266	-0.13	0.14	0.356	0.992
DQA1_01:02_DRB1_15:01	5776	2280	3496	0.533	0.139	0.13	-0.0505	0.0572	0.377	0.992
DQA1_03:01_DRB1_09:01	5776	2280	3496	0.0419	0.0105	0.0104	-0.159	0.182	0.384	0.992
DQB1_03:01_DRB1_04:08	5713	2257	3456	0.0112	0.00244	0.00304	-0.305	0.36	0.397	0.992
DQA1_01:01_DQB1_05:01_DRB1_01:02	5778	2283	3495	0.0907	0.0171	0.0263	-0.117	0.141	0.406	0.992
DQA1_01:03_DQB1_06:03_DRB1_13:01	5778	2283	3495	0.226	0.055	0.0574	-0.066	0.084	0.432	0.992
DQB1_03:01_DRB1_11:04	5713	2257	3456	0.152	0.033	0.0411	0.0834	0.106	0.433	0.992
DQA1_01:03_DQB1_06:03	5777	2282	3495	0.233	0.0561	0.0598	-0.0631	0.0851	0.458	0.992
DQA1_01:02_DRB1_13:02	5776	2280	3496	0.206	0.0515	0.0516	0.0654	0.09	0.468	0.992
DQA1_01:01_DRB1_01:02	5776	2280	3496	0.089	0.0169	0.0257	-0.103	0.144	0.473	0.992
DQA1_03:01_DQB1_03:01_DRB1_04:08	5778	2283	3495	0.0107	0.00241	0.00286	-0.268	0.374	0.474	0.992
DQA1_03:01_DRB1_04:03	5776	2280	3496	0.0308	0.00746	0.00787	0.155	0.225	0.49	0.992
DQA1_02:01_DQB1_06:03	5777	2282	3495	0.0138	0.00307	0.00372	-0.162	0.238	0.496	0.992
DQA1_03:01_DQB1_03:03_DRB1_09:01	5778	2283	3495	0.0415	0.0107	0.0102	-0.122	0.184	0.508	0.992
DQA1_05:01_DQB1_02:01	5777	2282	3495	0.413	0.104	0.103	-0.0439	0.0663	0.508	0.992
DQA1_03:01_DQB1_03:02_DRB1_04:04	5778	2283	3495	0.156	0.0396	0.0388	-0.0655	0.102	0.519	0.992
DQA1_05:01_DRB1_11:01	5776	2280	3496	0.27	0.0618	0.0711	-0.0479	0.0825	0.561	0.992
DQB1_03:01_DRB1_12:01	5713	2257	3456	0.0697	0.0168	0.0178	-0.078	0.135	0.564	0.992
DQA1_03:01_DQB1_04:02	5777	2282	3495	0.0114	0.00307	0.00272	0.195	0.352	0.579	0.992
DQA1_05:01_DQB1_02:01_DRB1_03:01	5778	2283	3495	0.423	0.107	0.105	-0.0327	0.0634	0.606	0.992
DQA1_05:01_DQB1_03:01_DRB1_11:03	5778	2283	3495	0.0208	0.0046	0.00558	-0.143	0.278	0.608	0.992
DQB1_03:02_DRB1_04:03	5713	2257	3456	0.0172	0.00377	0.00463	-0.154	0.302	0.609	0.992
DQA1_03:01_DRB1_04:04	5776	2280	3496	0.119	0.0309	0.0292	-0.0579	0.116	0.618	0.992
DQA1_05:01_DRB1_11:04	5776	2280	3496	0.14	0.0298	0.0383	0.0554	0.112	0.621	0.992
DQA1_01:02_DQB1_05:02_DRB1_15:01	5778	2283	3495	0.0104	0.00197	0.003	-0.2	0.41	0.626	0.992
DQA1_05:01_DRB1_03:01	5776	2280	3496	0.476	0.119	0.12	-0.0284	0.0587	0.628	0.992
DQA1_05:01_DQB1_03:01_DRB1_12:01	5778	2283	3495	0.073	0.0171	0.019	-0.0679	0.142	0.633	0.992
DQB1_05:02_DRB1_15:01	5713	2257	3456	0.0105	0.00199	0.00304	-0.192	0.411	0.639	0.992
DQB1_03:03_DRB1_09:01	5713	2257	3456	0.0501	0.0133	0.012	-0.0786	0.169	0.642	0.992
DQA1_03:01_DQB1_03:01	5777	2282	3495	0.226	0.0592	0.0548	-0.0365	0.0862	0.672	0.992
DQB1_03:01_DRB1_13:03	5713	2257	3456	0.0504	0.0126	0.0126	0.0681	0.162	0.675	0.992
DQA1_03:01_DQB1_03:02_DRB1_04:03	5778	2283	3495	0.0166	0.00372	0.00443	-0.131	0.314	0.676	0.992
DQA1_05:01_DQB1_03:01_DRB1_13:05	5778	2283	3495	0.0114	0.00197	0.00343	-0.173	0.417	0.678	0.992
DQA1_01:03_DRB1_13:01	5776	2280	3496	0.226	0.0559	0.0568	-0.0351	0.0846	0.678	0.992
DQA1_05:01_DRB1_13:05	5776	2280	3496	0.0114	0.00197	0.00343	-0.172	0.417	0.68	0.992
DQA1_05:01_DRB1_11:03	5776	2280	3496	0.0204	0.00461	0.00543	-0.116	0.285	0.683	0.992
DQA1_02:01_DQB1_03:03_DRB1_07:01	5778	2283	3495	0.154	0.0392	0.0382	-0.0377	0.0995	0.705	0.992
DQB1_05:02_DRB1_16:01	5713	2257	3456	0.0749	0.0179	0.0192	0.0516	0.141	0.714	0.992
DQA1_01:02_DRB1_16:01	5776	2280	3496	0.0696	0.0158	0.0184	-0.0537	0.148	0.717	0.992
DQA1_05:01_DQB1_03:01_DRB1_11:01	5778	2283	3495	0.285	0.0657	0.0748	-0.0286	0.0793	0.719	0.992
DQA1_03:01_DRB1_04:08	5776	2280	3496	0.0177	0.00439	0.00443	-0.102	0.289	0.725	0.992
DQA1_05:01_DRB1_13:03	5776	2280	3496	0.0506	0.0125	0.0127	0.0614	0.176	0.728	0.992
DQA1_05:01_DQB1_03:01_DRB1_13:03	5778	2283	3495	0.0516	0.0127	0.013	0.0588	0.171	0.732	0.992
DQB1_03:03_DRB1_07:01	5713	2257	3456	0.156	0.0399	0.0386	-0.0297	0.0971	0.76	0.992
DQA1_03:01_DQB1_03:01_DRB1_04:01	5778	2283	3495	0.177	0.0484	0.0415	0.0275	0.0922	0.765	0.992
DQA1_02:01_DQB1_02:01	5777	2282	3495	0.355	0.0901	0.088	0.0212	0.0722	0.769	0.992
DQB1_03:01_DRB1_11:03	5713	2257	3456	0.0203	0.00465	0.00535	-0.0837	0.286	0.77	0.992
DQB1_06:03_DRB1_11:04	5713	2257	3456	0.013	0.00222	0.00391	0.1	0.362	0.782	0.992
DQB1_06:04_DRB1_13:02	5713	2257	3456	0.16	0.0379	0.0412	-0.0272	0.0982	0.782	0.992
DQA1_05:01_DRB1_12:01	5776	2280	3496	0.072	0.0171	0.0186	-0.0394	0.146	0.788	0.992
DQB1_02:01_DRB1_03:01	5713	2257	3456	0.437	0.111	0.108	-0.017	0.0641	0.791	0.992
DQA1_01:03_DQB1_06:03_DRB1_11:04	5778	2283	3495	0.0128	0.00219	0.00386	0.0921	0.361	0.799	0.992
DQA1_05:01_DQB1_03:01_DRB1_11:04	5778	2283	3495	0.229	0.0499	0.0621	0.0223	0.0914	0.807	0.992
DQB1_03:01_DRB1_04:01	5713	2257	3456	0.262	0.0678	0.0641	0.0191	0.0799	0.811	0.992
DQA1_03:01_DQB1_03:02_DRB1_04:02	5778	2283	3495	0.0526	0.0103	0.015	0.0409	0.184	0.824	0.992
DQB1_03:02_DRB1_04:02	5713	2257	3456	0.0532	0.0102	0.0153	0.0401	0.185	0.828	0.992
DQA1_02:01_DQB1_03:03	5777	2282	3495	0.154	0.0397	0.0376	-0.019	0.101	0.851	0.992
DQA1_05:01_DQB1_03:01_DRB1_01:03	5778	2283	3495	0.0138	0.0035	0.00343	-0.0541	0.296	0.855	0.992
DQA1_03:01_DRB1_04:07	5776	2280	3496	0.0343	0.00899	0.0083	0.0389	0.214	0.855	0.992
DQB1_03:01_DRB1_11:01	5713	2257	3456	0.299	0.0704	0.0777	-0.0134	0.0774	0.863	0.992
DQA1_01:02_DQB1_06:04_DRB1_13:02	5778	2283	3495	0.159	0.0379	0.0408	-0.0156	0.0979	0.873	0.992
DQA1_03:01_DRB1_04:02	5776	2280	3496	0.053	0.0103	0.0152	0.0251	0.184	0.891	0.992
DQA1_01:02_DQB1_06:04	5777	2282	3495	0.15	0.0362	0.0382	-0.0132	0.105	0.9	0.992
DQB1_03:01_DRB1_13:05	5713	2257	3456	0.0119	0.00222	0.00347	-0.0423	0.389	0.913	0.992
DQA1_01:03_DRB1_11:04	5776	2280	3496	0.0121	0.00197	0.00372	0.0337	0.398	0.933	0.992
DQB1_03:01_DRB1_04:07	5713	2257	3456	0.0368	0.0093	0.00911	-0.0111	0.197	0.955	0.992
DQA1_05:01_DRB1_01:03	5776	2280	3496	0.0135	0.00351	0.00329	-0.0168	0.305	0.956	0.992
DQA1_01:02_DQB1_05:02	5777	2282	3495	0.0852	0.0197	0.0223	-0.00717	0.14	0.959	0.992
DQA1_05:01_DQB1_03:01	5777	2282	3495	0.62	0.143	0.163	-0.00285	0.0572	0.96	0.992
DQA1_02:01_DRB1_07:01	5776	2280	3496	0.503	0.127	0.125	-0.00282	0.06	0.962	0.992
DQB1_03:01_DRB1_01:03	5713	2257	3456	0.0144	0.00377	0.00347	0.00908	0.287	0.975	0.992
DQA1_02:01_DQB1_02:01_DRB1_07:01	5778	2283	3495	0.363	0.0909	0.0908	0.00172	0.0699	0.98	0.992
DQA1_03:01_DQB1_03:01_DRB1_04:07	5778	2283	3495	0.035	0.00898	0.00858	-0.0037	0.206	0.986	0.992
DQA1_02:01_DRB1_15:13	5776	2280	3496	0.0107	0.00285	0.00257	0.00586	0.37	0.987	0.992
DQA1_01:02_DQB1_05:02_DRB1_16:01	5778	2283	3495	0.0734	0.0171	0.0192	-0.00219	0.142	0.988	0.992
DQB1_02:01_DRB1_07:01	5713	2257	3456	0.368	0.0922	0.092	0.00068	0.0682	0.992	0.992
DQA1_01:03_DQB1_05:01	5777	2282	3495	0.00173	0.000876	0.000143	2.55	1.18	0.03	NA
DQA1_01:03_DQB1_05:01_DRB1_13:01	5778	2283	3495	0.00173	0.000876	0.000143	2.55	1.18	0.0301	NA
DQB1_05:01_DRB1_13:01	5713	2257	3456	0.00175	0.000886	0.000145	2.55	1.18	0.0303	NA
DQB1_03:05_DRB1_04:03	5713	2257	3456	0.0077	0.00222	0.00174	0.79	0.415	0.057	NA
DQB1_05:02_DRB1_04:01	5713	2257	3456	0.00315	0.000222	0.00116	-1.85	1.07	0.0838	NA
DQA1_01:02_DQB1_06:03	5777	2282	3495	0.00762	0.00219	0.00172	0.674	0.432	0.119	NA
DQA1_03:01_DQB1_03:05_DRB1_04:03	5778	2283	3495	0.00762	0.00197	0.00186	0.667	0.434	0.125	NA
DQA1_01:02_DQB1_05:02_DRB1_16:02	5778	2283	3495	0.00381	0.00131	0.000715	0.924	0.628	0.141	NA
DQA1_01:02_DRB1_16:02	5776	2280	3496	0.00381	0.00132	0.000715	0.925	0.628	0.141	NA
DQB1_05:02_DRB1_16:02	5713	2257	3456	0.00385	0.00133	0.000723	0.926	0.628	0.141	NA
DQB1_03:02_DRB1_07:01	5713	2257	3456	0.00385	0.00155	0.000579	0.861	0.597	0.149	NA
DQB1_05:01_DRB1_13:02	5713	2257	3456	0.0021	0.00111	0.000145	1.51	1.07	0.157	NA
DQA1_03:01_DQB1_05:02_DRB1_04:01	5778	2283	3495	0.00415	0.000657	0.00129	-0.903	0.677	0.182	NA
DQA1_02:01_DQB1_03:02	5777	2282	3495	0.00658	0.00241	0.00114	0.484	0.375	0.197	NA
DQA1_03:01_DQB1_04:02_DRB1_04:06	5778	2283	3495	0.00346	0.00131	0.000572	0.832	0.663	0.209	NA
DQB1_02:01_DRB1_15:13	5713	2257	3456	0.0014	0.000665	0.000145	1.41	1.16	0.225	NA
DQA1_03:01_DQB1_03:02_DRB1_15:13	5778	2283	3495	0.00138	0.000657	0.000143	1.4	1.17	0.23	NA
DQA1_05:01_DQB1_03:01_DRB1_13:01	5778	2283	3495	0.00208	0.000876	0.000286	1.2	1	0.233	NA
DQA1_03:01_DQB1_03:05	5777	2282	3495	0.00727	0.00175	0.00186	0.524	0.449	0.243	NA
DQA1_01:02_DQB1_05:01_DRB1_13:02	5778	2283	3495	0.00173	0.000876	0.000143	1.17	1.03	0.258	NA
DQB1_06:03_DRB1_15:03	5713	2257	3456	0.0007	0.000222	0.000145	1.62	1.44	0.261	NA
DQA1_01:02_DQB1_06:03_DRB1_15:03	5778	2283	3495	0.000692	0.000219	0.000143	1.6	1.44	0.267	NA
DQB1_03:02_DRB1_13:02	5713	2257	3456	0.00105	0.000443	0.000145	1.37	1.24	0.269	NA
DQA1_04:01_DQB1_04:02_DRB1_08:04	5778	2283	3495	0.00519	0.000657	0.00172	-0.704	0.638	0.27	NA
DQB1_04:02_DRB1_08:04	5713	2257	3456	0.00525	0.000665	0.00174	-0.702	0.638	0.271	NA
DQA1_01:02_DQB1_05:01	5777	2282	3495	0.00381	0.00153	0.000572	0.702	0.676	0.299	NA
DQA1_04:01_DRB1_08:04	5776	2280	3496	0.00485	0.000658	0.00157	-0.693	0.669	0.3	NA
DQA1_05:01_DRB1_11:02	5776	2280	3496	0.00831	0.00197	0.00215	-0.461	0.446	0.301	NA
DQA1_05:01_DQB1_03:01_DRB1_08:04	5778	2283	3495	0.00312	0.000876	0.000715	0.675	0.653	0.302	NA
DQB1_04:02_DRB1_04:06	5713	2257	3456	0.00315	0.00111	0.000579	0.708	0.688	0.304	NA
DQA1_03:01_DRB1_04:06	5776	2280	3496	0.00312	0.0011	0.000572	0.702	0.688	0.307	NA
DQA1_03:01_DRB1_15:13	5776	2280	3496	0.00312	0.0011	0.000572	0.695	0.681	0.308	NA
DQA1_05:01_DRB1_13:01	5776	2280	3496	0.00139	0.000439	0.000286	1.09	1.09	0.316	NA
DQA1_02:01_DQB1_03:02_DRB1_07:01	5778	2283	3495	0.00415	0.00153	0.000715	0.549	0.549	0.318	NA
DQB1_03:01_DRB1_11:02	5713	2257	3456	0.0091	0.00222	0.00231	-0.396	0.407	0.331	NA
DQA1_02:01_DQB1_06:03_DRB1_07:01	5778	2283	3495	0.009	0.00175	0.00258	-0.354	0.365	0.332	NA
DQB1_06:03_DRB1_07:01	5713	2257	3456	0.0091	0.00177	0.0026	-0.354	0.365	0.333	NA
DQA1_03:01_DQB1_02:01	5777	2282	3495	0.00554	0.000657	0.00186	-0.594	0.621	0.339	NA
DQA1_01:01_DQB1_05:02	5777	2282	3495	0.00589	0.000876	0.00186	-0.553	0.588	0.347	NA
DQA1_01:01_DQB1_05:03_DRB1_14:04	5778	2283	3495	0.00242	0.000657	0.000572	0.752	0.81	0.353	NA
DQB1_05:03_DRB1_14:04	5713	2257	3456	0.00245	0.000665	0.000579	0.753	0.811	0.353	NA
DQA1_01:01_DRB1_14:04	5776	2280	3496	0.00242	0.000658	0.000572	0.751	0.81	0.354	NA
DQA1_05:01_DQB1_03:01_DRB1_11:02	5778	2283	3495	0.00796	0.00197	0.002	-0.413	0.452	0.361	NA
DQA1_01:02_DQB1_06:03_DRB1_13:02	5778	2283	3495	0.00104	0.000438	0.000143	1.12	1.23	0.365	NA
DQA1_05:01_DQB1_03:02	5777	2282	3495	0.00312	0.000438	0.001	-0.648	0.746	0.385	NA
DQB1_06:02_DRB1_08:06	5713	2257	3456	0.00245	0.00111	0.000289	0.752	0.873	0.389	NA
DQA1_01:02_DRB1_08:06	5776	2280	3496	0.00242	0.0011	0.000286	0.748	0.872	0.391	NA
DQA1_01:02_DQB1_06:02_DRB1_08:06	5778	2283	3495	0.00242	0.0011	0.000286	0.744	0.872	0.393	NA
DQB1_05:01_DRB1_15:01	5713	2257	3456	0.0028	0.00111	0.000434	0.663	0.797	0.405	NA
DQA1_01:10_DQB1_06:03_DRB1_13:01	5778	2283	3495	0.00935	0.0011	0.00315	-0.388	0.487	0.425	NA
DQB1_05:03_DRB1_14:07	5713	2257	3456	0.0007	0.000222	0.000145	1.13	1.42	0.427	NA
DQA1_01:01_DRB1_14:07	5776	2280	3496	0.000693	0.000219	0.000143	1.12	1.42	0.429	NA
DQA1_01:01_DQB1_05:03_DRB1_14:07	5778	2283	3495	0.000692	0.000219	0.000143	1.12	1.42	0.43	NA
DQA1_02:01_DQB1_03:03_DRB1_07:10N	5778	2283	3495	0.00138	0.000219	0.000429	-0.921	1.17	0.432	NA
DQA1_03:01_DQB1_02:01_DRB1_04:05	5778	2283	3495	0.0045	0.000438	0.00157	-0.585	0.774	0.45	NA
DQA1_03:01_DRB1_07:01	5776	2280	3496	0.00242	0.000877	0.000429	0.583	0.772	0.451	NA
DQB1_03:01_DRB1_08:04	5713	2257	3456	0.0035	0.000886	0.000868	0.48	0.641	0.454	NA
DQB1_06:02_DRB1_01:01	5713	2257	3456	0.00105	0.000222	0.000289	-0.917	1.23	0.456	NA
DQB1_06:03_DRB1_15:01	5713	2257	3456	0.0056	0.00133	0.00145	0.382	0.513	0.456	NA
DQA1_01:02_DQB1_06:03_DRB1_15:01	5778	2283	3495	0.00554	0.00131	0.00143	0.377	0.513	0.462	NA
DQA1_03:01_DQB1_03:03_DRB1_04:08	5778	2283	3495	0.00104	0.000219	0.000286	-0.907	1.24	0.464	NA
DQB1_05:02_DRB1_03:01	5713	2257	3456	0.0014	0.000443	0.000289	0.533	0.735	0.468	NA
DQA1_03:01_DQB1_02:01_DRB1_09:01	5778	2283	3495	0.00173	0.000219	0.000572	-0.832	1.15	0.471	NA
DQB1_02:01_DRB1_09:01	5713	2257	3456	0.00175	0.000222	0.000579	-0.828	1.16	0.474	NA
DQA1_05:01_DRB1_08:04	5776	2280	3496	0.00381	0.000877	0.001	0.438	0.629	0.487	NA
DQB1_03:01_DRB1_08:03	5713	2257	3456	0.00805	0.00244	0.00174	0.274	0.413	0.506	NA
DQA1_01:10_DQB1_06:03	5777	2282	3495	0.009	0.0011	0.003	-0.341	0.515	0.508	NA
DQA1_01:10_DRB1_13:01	5776	2280	3496	0.009	0.0011	0.003	-0.341	0.515	0.508	NA
DQA1_03:01_DQB1_05:01	5777	2282	3495	0.00138	0.000438	0.000286	0.655	1.01	0.517	NA
DQA1_03:01_DQB1_05:01_DRB1_15:13	5778	2283	3495	0.00138	0.000438	0.000286	0.654	1.01	0.518	NA
DQA1_02:01_DQB1_02:01_DRB1_07:10N	5778	2283	3495	0.00173	0.000657	0.000286	0.534	0.851	0.53	NA
DQA1_02:01_DQB1_06:09	5777	2282	3495	0.00242	0.000876	0.000429	0.423	0.682	0.535	NA
DQA1_01:01_DQB1_05:01_DRB1_12:01	5778	2283	3495	0.00104	0.000219	0.000286	-0.618	1.02	0.546	NA
DQA1_01:02_DRB1_15:03	5776	2280	3496	0.00104	0.000219	0.000286	0.747	1.24	0.548	NA
DQA1_03:01_DQB1_03:02_DRB1_13:02	5778	2283	3495	0.000692	0.000219	0.000143	0.847	1.42	0.551	NA
DQA1_02:01_DRB1_04:01	5776	2280	3496	0.00104	0.000439	0.000143	0.759	1.28	0.552	NA
DQB1_02:01_DRB1_04:05	5713	2257	3456	0.00385	0.000443	0.0013	-0.482	0.821	0.557	NA
DQB1_06:03_DRB1_13:02	5713	2257	3456	0.0014	0.000443	0.000289	0.524	1.01	0.604	NA
DQA1_02:01_DQB1_03:03_DRB1_15:13	5778	2283	3495	0.00208	0.000438	0.000572	-0.451	0.879	0.608	NA
DQB1_03:03_DRB1_15:13	5713	2257	3456	0.0021	0.000443	0.000579	-0.448	0.879	0.61	NA
DQB1_06:03_DRB1_14:01	5713	2257	3456	0.0007	0.000222	0.000145	0.724	1.44	0.615	NA
DQB1_03:04_DRB1_04:03	5713	2257	3456	0.00595	0.00111	0.00174	-0.259	0.533	0.627	NA
DQB1_03:02_DRB1_15:13	5713	2257	3456	0.0021	0.000665	0.000434	0.407	0.847	0.631	NA
DQB1_02:01_DRB1_04:03	5713	2257	3456	0.0007	0.000222	0.000145	0.657	1.45	0.65	NA
DQA1_01:02_DQB1_05:01_DRB1_15:01	5778	2283	3495	0.00242	0.000876	0.000429	0.379	0.841	0.652	NA
DQA1_05:01_DQB1_03:01_DRB1_04:05	5778	2283	3495	0.00346	0.000876	0.000858	0.31	0.695	0.655	NA
DQA1_01:02_DRB1_03:01	5776	2280	3496	0.00139	0.000219	0.000429	-0.517	1.17	0.66	NA
DQA1_02:01_DQB1_05:02_DRB1_15:13	5778	2283	3495	0.00796	0.00175	0.00215	-0.165	0.383	0.666	NA
DQA1_06:01_DRB1_08:03	5776	2280	3496	0.00831	0.00241	0.00186	0.175	0.405	0.666	NA
DQA1_06:01_DQB1_03:01_DRB1_08:03	5778	2283	3495	0.00831	0.00241	0.00186	0.174	0.405	0.668	NA
DQA1_03:01_DQB1_03:01_DRB1_15:13	5778	2283	3495	0.000692	0.000219	0.000143	0.578	1.42	0.683	NA
DQA1_06:01_DQB1_03:01	5777	2282	3495	0.009	0.00241	0.00215	0.167	0.414	0.687	NA
DQA1_03:01_DQB1_03:04_DRB1_04:08	5778	2283	3495	0.00554	0.00153	0.00129	0.188	0.476	0.692	NA
DQB1_03:03_DRB1_13:01	5713	2257	3456	0.0014	0.000222	0.000434	-0.453	1.23	0.713	NA
DQA1_03:01_DQB1_03:03_DRB1_13:01	5778	2283	3495	0.00138	0.000219	0.000429	-0.448	1.23	0.716	NA
DQB1_05:02_DRB1_15:13	5713	2257	3456	0.00735	0.00177	0.00188	-0.131	0.392	0.739	NA
DQA1_02:01_DQB1_05:01	5777	2282	3495	0.000692	0.000219	0.000143	0.471	1.42	0.74	NA
DQA1_02:01_DQB1_02:01_DRB1_15:13	5778	2283	3495	0.00208	0.000657	0.000429	0.232	0.711	0.744	NA
DQA1_01:01_DRB1_12:01	5776	2280	3496	0.000693	0.000219	0.000143	-0.4	1.44	0.781	NA
DQB1_02:01_DRB1_07:10N	5713	2257	3456	0.0014	0.000443	0.000289	0.241	0.869	0.781	NA
DQB1_06:01_DRB1_15:01	5713	2257	3456	0.0007	0.000222	0.000145	0.388	1.43	0.786	NA
DQA1_02:01_DRB1_11:02	5776	2280	3496	0.000693	0.000219	0.000143	0.346	1.42	0.807	NA
DQA1_02:01_DQB1_03:01_DRB1_11:02	5778	2283	3495	0.000692	0.000219	0.000143	0.344	1.42	0.808	NA
DQA1_03:01_DQB1_05:02	5777	2282	3495	0.00589	0.00153	0.00143	-0.112	0.478	0.814	NA
DQA1_01:02_DRB1_08:01	5776	2280	3496	0.000693	0.000219	0.000143	0.324	1.42	0.819	NA
DQB1_03:02_DRB1_03:01	5713	2257	3456	0.00105	0.000222	0.000289	-0.273	1.23	0.825	NA
DQA1_03:01_DQB1_03:04_DRB1_04:03	5778	2283	3495	0.00658	0.00153	0.00172	0.0994	0.452	0.826	NA
DQB1_03:04_DRB1_04:08	5713	2257	3456	0.00595	0.00155	0.00145	0.0887	0.444	0.842	NA
DQA1_04:01_DRB1_08:02	5776	2280	3496	0.000693	0.000219	0.000143	0.331	1.73	0.849	NA
DQA1_04:01_DQB1_04:02_DRB1_08:02	5778	2283	3495	0.000692	0.000219	0.000143	0.327	1.73	0.85	NA
DQB1_04:02_DRB1_08:02	5713	2257	3456	0.0007	0.000222	0.000145	0.326	1.73	0.851	NA
DQA1_01:01_DQB1_06:02_DRB1_01:01	5778	2283	3495	0.000692	0.000219	0.000143	-0.262	1.42	0.854	NA
DQA1_01:01_DQB1_06:02	5777	2282	3495	0.000692	0.000219	0.000143	-0.259	1.42	0.855	NA
DQB1_05:02_DRB1_11:01	5713	2257	3456	0.00175	0.000665	0.000289	0.158	0.973	0.871	NA
DQB1_03:01_DRB1_15:13	5713	2257	3456	0.00105	0.000222	0.000289	-0.197	1.23	0.872	NA
DQA1_01:02_DQB1_05:02_DRB1_11:01	5778	2283	3495	0.00173	0.000657	0.000286	0.154	0.974	0.874	NA
DQA1_02:01_DQB1_03:01	5777	2282	3495	0.000692	0.000219	0.000143	0.218	1.43	0.879	NA
DQA1_02:01_DQB1_02:01_DRB1_04:01	5778	2283	3495	0.000692	0.000219	0.000143	0.218	1.48	0.883	NA
DQB1_02:01_DRB1_04:01	5713	2257	3456	0.0007	0.000222	0.000145	0.21	1.48	0.887	NA
DQB1_03:01_DRB1_04:05	5713	2257	3456	0.00455	0.000886	0.0013	-0.0865	0.609	0.887	NA
DQA1_03:01_DQB1_03:02_DRB1_04:08	5778	2283	3495	0.000692	0.000219	0.000143	-0.191	1.44	0.895	NA
DQB1_03:02_DRB1_04:08	5713	2257	3456	0.0007	0.000222	0.000145	-0.179	1.44	0.901	NA
DQB1_03:01_DRB1_07:01	5713	2257	3456	0.0007	0.000222	0.000145	0.172	1.42	0.904	NA
DQA1_03:01_DQB1_04:02_DRB1_04:04	5778	2283	3495	0.00623	0.00131	0.00172	0.0535	0.528	0.919	NA
DQB1_05:02_DRB1_01:01	5713	2257	3456	0.0049	0.00111	0.0013	0.0501	0.538	0.926	NA
DQA1_01:02_DQB1_06:01	5777	2282	3495	0.000692	0.000438	0	12.3	134	0.927	NA
DQA1_01:01_DQB1_05:02_DRB1_01:01	5778	2283	3495	0.00485	0.0011	0.00129	0.0479	0.537	0.929	NA
DQA1_05:01_DRB1_13:02	5776	2280	3496	0.000693	0.000439	0	12.4	139	0.929	NA
DQA1_01:03_DQB1_05:03_DRB1_15:02	5778	2283	3495	0.000692	0.000438	0	12.2	138	0.93	NA
DQA1_05:01_DQB1_02:01_DRB1_15:01	5778	2283	3495	0.000692	0.000438	0	11.6	134	0.931	NA
DQA1_05:01_DQB1_03:02_DRB1_15:01	5778	2283	3495	0.000692	0.000438	0	12.1	139	0.931	NA
DQA1_05:01_DQB1_06:02_DRB1_15:01	5778	2283	3495	0.000692	0.000438	0	12	139	0.931	NA
DQB1_03:03_DRB1_04:08	5713	2257	3456	0.0007	0	0.000289	-11.9	137	0.931	NA
DQB1_04:02_DRB1_04:04	5713	2257	3456	0.00595	0.00111	0.00174	-0.0484	0.56	0.931	NA
DQA1_03:01_DQB1_03:02_DRB1_04:07	5778	2283	3495	0.000692	0.000438	0	11.6	137	0.933	NA
DQB1_03:02_DRB1_04:07	5713	2257	3456	0.0007	0.000443	0	11.6	138	0.933	NA
DQA1_05:01_DRB1_15:01	5776	2280	3496	0.00139	0.000877	0	12.8	158	0.935	NA
DQA1_01:03_DQB1_06:03_DRB1_12:01	5778	2283	3495	0.000692	0	0.000286	-11	138	0.936	NA
DQA1_04:01_DQB1_06:03	5777	2282	3495	0.000692	0	0.000286	-11.1	139	0.936	NA
DQA1_01:03_DRB1_12:01	5776	2280	3496	0.000693	0	0.000286	-11	138	0.936	NA
DQB1_06:03_DRB1_12:01	5713	2257	3456	0.0007	0	0.000289	-11	138	0.936	NA
DQA1_02:01_DQB1_06:09_DRB1_07:01	5778	2283	3495	0.000692	0	0.000286	-10.8	139	0.938	NA
DQB1_06:09_DRB1_07:01	5713	2257	3456	0.0007	0	0.000289	-10.8	139	0.938	NA
DQA1_02:01_DQB1_06:09_DRB1_15:13	5778	2283	3495	0.00138	0.000876	0	12.4	161	0.939	NA
DQA1_05:01_DRB1_04:05	5776	2280	3496	0.00312	0.000658	0.000858	-0.0581	0.763	0.939	NA
DQB1_06:09_DRB1_15:13	5713	2257	3456	0.0014	0.000886	0	12.4	161	0.939	NA
DQA1_01:01_DQB1_05:02_DRB1_14:01	5778	2283	3495	0.00138	0	0.000572	-12	158	0.94	NA
DQA1_05:01_DQB1_06:01_DRB1_08:04	5778	2283	3495	0.000692	0	0.000286	-10.1	135	0.94	NA
DQB1_03:01_DRB1_13:01	5713	2257	3456	0.0014	0.000886	0	14.2	190	0.94	NA
DQB1_05:02_DRB1_14:01	5713	2257	3456	0.0014	0	0.000579	-12	158	0.94	NA
DQB1_06:01_DRB1_08:04	5713	2257	3456	0.0007	0	0.000289	-10.1	135	0.94	NA
DQA1_01:03_DQB1_05:03	5777	2282	3495	0.00104	0.000657	0	13.3	185	0.943	NA
DQA1_01:02_DRB1_11:01	5776	2280	3496	0.00139	0.000439	0.000286	-0.0888	1.24	0.943	NA
DQA1_02:01_DRB1_07:10N	5776	2280	3496	0.00242	0.000658	0.000572	-0.0485	0.69	0.944	NA
DQB1_05:01_DRB1_15:13	5713	2257	3456	0.00105	0.000222	0.000289	-0.0873	1.24	0.944	NA
DQA1_01:01_DQB1_02:01_DRB1_10:01	5778	2283	3495	0.000346	0.000219	0	13.2	197	0.946	NA
DQA1_04:01_DQB1_06:03_DRB1_04:04	5778	2283	3495	0.00104	0	0.000429	-10.8	159	0.946	NA
DQA1_01:01_DQB1_02:01	5777	2282	3495	0.000346	0.000219	0	13.2	197	0.946	NA
DQB1_02:01_DRB1_10:01	5713	2257	3456	0.00035	0.000222	0	13.2	197	0.946	NA
DQB1_03:03_DRB1_07:10N	5713	2257	3456	0.00105	0	0.000434	-12.3	181	0.946	NA
DQA1_05:01_DQB1_03:02_DRB1_01:01	5778	2283	3495	0.000692	0.000438	0	6.4	98.5	0.948	NA
DQA1_05:01_DRB1_01:01	5776	2280	3496	0.000346	0.000219	0	12.8	197	0.948	NA
DQA1_04:01_DQB1_06:03_DRB1_04:01	5778	2283	3495	0.00104	0	0.000429	-10.5	164	0.949	NA
DQA1_05:01_DQB1_03:01_DRB1_13:02	5778	2283	3495	0.000346	0.000219	0	12.6	197	0.949	NA
DQB1_03:01_DRB1_13:02	5713	2257	3456	0.00035	0.000222	0	12.6	197	0.949	NA
DQB1_06:02_DRB1_03:01	5713	2257	3456	0.00105	0.000222	0.000289	-0.0804	1.26	0.949	NA
DQA1_03:01_DQB1_02:01_DRB1_04:02	5778	2283	3495	0.00104	0	0.000429	-10.3	163	0.95	NA
DQA1_03:01_DQB1_03:02_DRB1_07:01	5778	2283	3495	0.000692	0.000219	0.000143	0.0887	1.43	0.95	NA
DQA1_04:01_DQB1_04:02_DRB1_03:02	5778	2283	3495	0.000346	0.000219	0	12.2	197	0.95	NA
DQA1_05:01_DQB1_05:01_DRB1_12:01	5778	2283	3495	0.000346	0.000219	0	12.3	197	0.95	NA
DQA1_05:01_DQB1_05:01	5777	2282	3495	0.000346	0.000219	0	12.3	197	0.95	NA
DQA1_04:01_DRB1_03:02	5776	2280	3496	0.000346	0.000219	0	12.2	197	0.95	NA
DQB1_03:01_DRB1_14:01	5713	2257	3456	0.0014	0.000443	0.000289	0.0653	1.04	0.95	NA
DQA1_01:01_DQB1_05:01_DRB1_13:02	5778	2283	3495	0.000346	0.000219	0	12.1	197	0.951	NA
DQA1_03:01_DQB1_04:02_DRB1_04:08	5778	2283	3495	0.000346	0.000219	0	12.1	197	0.951	NA
DQA1_03:01_DQB1_05:02_DRB1_07:01	5778	2283	3495	0.000346	0.000219	0	12.1	197	0.951	NA
DQA1_01:01_DRB1_13:02	5776	2280	3496	0.000346	0.000219	0	12.1	197	0.951	NA
DQB1_03:02_DRB1_15:01	5713	2257	3456	0.00035	0.000222	0	12.1	197	0.951	NA
DQB1_04:02_DRB1_03:02	5713	2257	3456	0.00035	0.000222	0	12.2	197	0.951	NA
DQB1_04:02_DRB1_04:08	5713	2257	3456	0.00035	0.000222	0	12.1	197	0.951	NA
DQA1_01:01_DQB1_05:01_DRB1_15:01	5778	2283	3495	0.000346	0.000219	0	11.8	197	0.952	NA
DQA1_01:01_DQB1_06:03_DRB1_14:01	5778	2283	3495	0.000346	0.000219	0	11.9	197	0.952	NA
DQA1_01:02_DQB1_05:02_DRB1_08:01	5778	2283	3495	0.000346	0.000219	0	11.8	197	0.952	NA
DQA1_01:02_DQB1_06:02_DRB1_03:01	5778	2283	3495	0.00104	0.000219	0.000286	-0.0762	1.26	0.952	NA
DQA1_02:01_DQB1_02:01_DRB1_04:03	5778	2283	3495	0.000346	0.000219	0	11.8	197	0.952	NA
DQA1_02:01_DQB1_05:01_DRB1_13:03	5778	2283	3495	0.000346	0.000219	0	11.9	197	0.952	NA
DQA1_03:01_DQB1_03:01_DRB1_07:01	5778	2283	3495	0.000346	0.000219	0	11.9	197	0.952	NA
DQA1_03:01_DQB1_03:04_DRB1_07:01	5778	2283	3495	0.000346	0.000219	0	11.8	197	0.952	NA
DQA1_05:01_DQB1_03:02_DRB1_12:01	5778	2283	3495	0.000346	0	0.000143	-11.9	197	0.952	NA
DQA1_01:01_DQB1_06:03	5777	2282	3495	0.000346	0.000219	0	11.9	197	0.952	NA
DQA1_05:01_DQB1_06:02	5777	2282	3495	0.000346	0.000219	0	12	197	0.952	NA
DQA1_01:01_DRB1_04:03	5776	2280	3496	0.000346	0.000219	0	11.8	197	0.952	NA
DQA1_02:01_DRB1_13:03	5776	2280	3496	0.000346	0.000219	0	11.9	197	0.952	NA
DQA1_02:01_DRB1_15:01	5776	2280	3496	0.000346	0.000219	0	11.8	197	0.952	NA
DQA1_05:01_DRB1_14:01	5776	2280	3496	0.00139	0.000439	0.000286	0.0631	1.05	0.952	NA
DQB1_03:02_DRB1_12:01	5713	2257	3456	0.00035	0	0.000145	-11.9	197	0.952	NA
DQB1_03:02_DRB1_13:03	5713	2257	3456	0.00035	0.000222	0	11.9	197	0.952	NA
DQB1_03:04_DRB1_07:01	5713	2257	3456	0.00035	0.000222	0	11.8	197	0.952	NA
DQB1_05:02_DRB1_08:01	5713	2257	3456	0.00035	0.000222	0	11.8	197	0.952	NA
DQB1_05:03_DRB1_15:02	5713	2257	3456	0.00035	0.000222	0	11.9	197	0.952	NA
DQA1_01:02_DQB1_06:01_DRB1_15:01	5778	2283	3495	0.000346	0.000219	0	11.7	197	0.953	NA
DQA1_01:02_DQB1_06:02_DRB1_01:01	5778	2283	3495	0.000346	0	0.000143	-11.7	197	0.953	NA
DQA1_01:02_DQB1_06:03_DRB1_16:01	5778	2283	3495	0.000346	0.000219	0	11.5	197	0.953	NA
DQA1_01:03_DQB1_03:02_DRB1_04:04	5778	2283	3495	0.000346	0.000219	0	11.5	197	0.953	NA
DQA1_01:03_DQB1_06:03_DRB1_03:01	5778	2283	3495	0.000346	0	0.000143	-11.6	197	0.953	NA
DQA1_02:01_DQB1_03:01_DRB1_07:01	5778	2283	3495	0.000346	0	0.000143	-11.6	197	0.953	NA
DQA1_03:01_DQB1_03:02_DRB1_09:01	5778	2283	3495	0.000346	0.000219	0	11.7	197	0.953	NA
DQA1_03:01_DQB1_03:03_DRB1_07:01	5778	2283	3495	0.000346	0	0.000143	-11.5	197	0.953	NA
DQA1_03:01_DQB1_06:08_DRB1_09:01	5778	2283	3495	0.000346	0.000219	0	11.7	197	0.953	NA
DQA1_04:01_DQB1_02:01_DRB1_03:01	5778	2283	3495	0.000692	0.000438	0	5.83	98.5	0.953	NA
DQA1_05:01_DQB1_03:01_DRB1_14:01	5778	2283	3495	0.00138	0.000438	0.000286	0.061	1.05	0.953	NA
DQA1_05:01_DQB1_03:02_DRB1_15:13	5778	2283	3495	0.000346	0	0.000143	-11.6	197	0.953	NA
DQA1_06:01_DQB1_03:01_DRB1_12:02	5778	2283	3495	0.00104	0	0.000429	-11.1	187	0.953	NA
DQA1_01:03_DQB1_03:01	5777	2282	3495	0.000346	0.000219	0	11.5	197	0.953	NA
DQA1_03:01_DQB1_06:08	5777	2282	3495	0.000346	0.000219	0	11.7	197	0.953	NA
DQA1_04:01_DQB1_02:01	5777	2282	3495	0.000346	0.000219	0	11.7	197	0.953	NA
DQA1_01:02_DRB1_01:01	5776	2280	3496	0.000346	0	0.000143	-11.7	197	0.953	NA
DQA1_01:03_DRB1_03:01	5776	2280	3496	0.000346	0	0.000143	-11.6	197	0.953	NA
DQA1_01:03_DRB1_04:04	5776	2280	3496	0.000346	0.000219	0	11.5	197	0.953	NA
DQA1_05:01_DRB1_15:13	5776	2280	3496	0.000346	0	0.000143	-11.6	197	0.953	NA
DQA1_06:01_DRB1_12:02	5776	2280	3496	0.00104	0	0.000429	-11.1	187	0.953	NA
DQB1_03:01_DRB1_12:02	5713	2257	3456	0.00105	0	0.000434	-11	187	0.953	NA
DQB1_03:02_DRB1_09:01	5713	2257	3456	0.00035	0.000222	0	11.7	197	0.953	NA
DQB1_06:03_DRB1_03:01	5713	2257	3456	0.00035	0	0.000145	-11.7	197	0.953	NA
DQB1_06:03_DRB1_16:01	5713	2257	3456	0.00035	0.000222	0	11.5	197	0.953	NA
DQB1_06:08_DRB1_09:01	5713	2257	3456	0.00035	0.000222	0	11.7	197	0.953	NA
DQA1_01:01_DQB1_05:01_DRB1_04:02	5778	2283	3495	0.000346	0	0.000143	-11.3	197	0.954	NA
DQA1_01:01_DQB1_05:01_DRB1_14:01	5778	2283	3495	0.000346	0.000219	0	11.4	197	0.954	NA
DQA1_01:02_DQB1_06:04_DRB1_13:01	5778	2283	3495	0.000346	0.000219	0	11.5	197	0.954	NA
DQA1_01:03_DQB1_06:03_DRB1_11:01	5778	2283	3495	0.000346	0.000219	0	11.4	197	0.954	NA
DQA1_03:01_DQB1_03:01_DRB1_04:05	5778	2283	3495	0.000346	0	0.000143	-11.5	197	0.954	NA
DQA1_03:01_DQB1_03:02_DRB1_03:01	5778	2283	3495	0.000346	0	0.000143	-11.4	197	0.954	NA
DQA1_03:01_DQB1_04:02_DRB1_09:01	5778	2283	3495	0.000692	0	0.000286	-5.7	98.5	0.954	NA
DQA1_03:01_DQB1_05:02_DRB1_04:02	5778	2283	3495	0.000346	0.000219	0	11.3	197	0.954	NA
DQA1_03:01_DQB1_05:02_DRB1_04:03	5778	2283	3495	0.000346	0.000219	0	11.4	197	0.954	NA
DQA1_05:01_DQB1_03:02_DRB1_08:01	5778	2283	3495	0.000346	0	0.000143	-11.5	197	0.954	NA
DQA1_05:01_DQB1_06:01	5777	2282	3495	0.00104	0	0.000429	-9.3	163	0.954	NA
DQA1_01:02_DRB1_13:01	5776	2280	3496	0.000346	0.000219	0	11.5	197	0.954	NA
DQA1_01:03_DRB1_11:01	5776	2280	3496	0.000346	0.000219	0	11.4	197	0.954	NA
DQA1_03:01_DRB1_03:01	5776	2280	3496	0.000346	0	0.000143	-11.4	197	0.954	NA
DQA1_05:01_DRB1_08:01	5776	2280	3496	0.000346	0	0.000143	-11.5	197	0.954	NA
DQB1_03:02_DRB1_08:01	5713	2257	3456	0.00035	0	0.000145	-11.5	197	0.954	NA
DQB1_04:02_DRB1_09:01	5713	2257	3456	0.0007	0	0.000289	-5.7	98.5	0.954	NA
DQB1_05:01_DRB1_04:02	5713	2257	3456	0.00035	0	0.000145	-11.3	197	0.954	NA
DQB1_05:01_DRB1_14:01	5713	2257	3456	0.00035	0.000222	0	11.4	197	0.954	NA
DQB1_05:02_DRB1_04:02	5713	2257	3456	0.0007	0.000443	0	5.64	98.5	0.954	NA
DQB1_05:02_DRB1_04:03	5713	2257	3456	0.00035	0.000222	0	11.4	197	0.954	NA
DQB1_06:03_DRB1_11:01	5713	2257	3456	0.00035	0.000222	0	11.4	197	0.954	NA
DQB1_06:04_DRB1_13:01	5713	2257	3456	0.00035	0.000222	0	11.5	197	0.954	NA
DQA1_01:02_DQB1_06:02_DRB1_08:01	5778	2283	3495	0.000346	0	0.000143	-11.2	197	0.955	NA
DQA1_02:01_DQB1_03:03_DRB1_04:01	5778	2283	3495	0.000346	0.000219	0	11.2	197	0.955	NA
DQA1_02:01_DQB1_03:03_DRB1_04:04	5778	2283	3495	0.000346	0	0.000143	-11	197	0.955	NA
DQA1_03:01_DQB1_03:01_DRB1_04:04	5778	2283	3495	0.000346	0	0.000143	-11	197	0.955	NA
DQA1_03:01_DQB1_04:02_DRB1_11:03	5778	2283	3495	0.000346	0.000219	0	11.1	197	0.955	NA
DQA1_02:01_DRB1_04:04	5776	2280	3496	0.000346	0	0.000143	-11	197	0.955	NA
DQA1_03:01_DRB1_11:03	5776	2280	3496	0.000346	0.000219	0	11.1	197	0.955	NA
DQB1_02:01_DRB1_15:01	5713	2257	3456	0.00035	0.000222	0	11.1	197	0.955	NA
DQB1_03:01_DRB1_04:04	5713	2257	3456	0.00035	0	0.000145	-11	197	0.955	NA
DQB1_03:03_DRB1_04:01	5713	2257	3456	0.00035	0.000222	0	11.2	197	0.955	NA
DQB1_03:03_DRB1_04:04	5713	2257	3456	0.00035	0	0.000145	-11	197	0.955	NA
DQB1_04:02_DRB1_11:03	5713	2257	3456	0.00035	0.000222	0	11.1	197	0.955	NA
DQB1_06:02_DRB1_08:01	5713	2257	3456	0.00035	0	0.000145	-11.2	197	0.955	NA
DQB1_06:03_DRB1_04:01	5713	2257	3456	0.0007	0.000443	0	5.59	98.5	0.955	NA
DQA1_01:02_DQB1_06:04_DRB1_12:01	5778	2283	3495	0.000346	0	0.000143	-10.8	197	0.956	NA
DQA1_01:03_DQB1_06:01_DRB1_15:01	5778	2283	3495	0.000346	0	0.000143	-10.9	197	0.956	NA
DQA1_02:01_DQB1_05:01_DRB1_01:01	5778	2283	3495	0.000346	0	0.000143	-10.9	197	0.956	NA
DQA1_03:01_DQB1_04:02_DRB1_07:01	5778	2283	3495	0.000346	0	0.000143	-10.9	197	0.956	NA
DQA1_03:01_DQB1_05:02_DRB1_04:04	5778	2283	3495	0.000346	0	0.000143	-10.9	197	0.956	NA
DQA1_04:01_DQB1_04:02_DRB1_03:01	5778	2283	3495	0.000346	0	0.000143	-10.8	197	0.956	NA
DQA1_05:01_DQB1_02:01_DRB1_11:02	5778	2283	3495	0.000346	0	0.000143	-10.9	197	0.956	NA
DQA1_05:01_DQB1_03:01_DRB1_11:169N	5778	2283	3495	0.000692	0	0.000286	-11.4	206	0.956	NA
DQA1_01:02_DRB1_12:01	5776	2280	3496	0.000346	0	0.000143	-10.8	197	0.956	NA
DQA1_01:03_DRB1_15:01	5776	2280	3496	0.000346	0	0.000143	-10.9	197	0.956	NA
DQA1_02:01_DRB1_01:01	5776	2280	3496	0.000346	0	0.000143	-10.9	197	0.956	NA
DQA1_03:01_DRB1_13:02	5776	2280	3496	0.000346	0	0.000143	-10.9	197	0.956	NA
DQA1_04:01_DRB1_03:01	5776	2280	3496	0.000346	0	0.000143	-10.8	197	0.956	NA
DQA1_05:01_DRB1_11:169N	5776	2280	3496	0.000693	0	0.000286	-11.4	206	0.956	NA
DQB1_02:01_DRB1_11:02	5713	2257	3456	0.00035	0	0.000145	-10.9	197	0.956	NA
DQB1_03:01_DRB1_11:169N	5713	2257	3456	0.0007	0	0.000289	-11.4	207	0.956	NA
DQB1_04:02_DRB1_03:01	5713	2257	3456	0.00035	0	0.000145	-10.8	197	0.956	NA
DQB1_04:02_DRB1_07:01	5713	2257	3456	0.00035	0	0.000145	-10.9	197	0.956	NA
DQB1_05:02_DRB1_04:04	5713	2257	3456	0.00035	0	0.000145	-10.9	197	0.956	NA
DQB1_06:04_DRB1_12:01	5713	2257	3456	0.00035	0	0.000145	-10.8	197	0.956	NA
DQA1_01:03_DQB1_06:03_DRB1_13:02	5778	2283	3495	0.000346	0	0.000143	-10.7	197	0.957	NA
DQA1_05:01_DQB1_03:01_DRB1_14:02	5778	2283	3495	0.000346	0	0.000143	-10.6	197	0.957	NA
DQA1_01:01_DRB1_04:02	5776	2280	3496	0.000693	0	0.000286	-11.7	215	0.957	NA
DQA1_01:03_DRB1_13:02	5776	2280	3496	0.000346	0	0.000143	-10.7	197	0.957	NA
DQA1_05:01_DRB1_14:02	5776	2280	3496	0.000346	0	0.000143	-10.6	197	0.957	NA
DQB1_02:01_DRB1_04:02	5713	2257	3456	0.00035	0	0.000145	-10.6	197	0.957	NA
DQB1_03:01_DRB1_14:02	5713	2257	3456	0.00035	0	0.000145	-10.6	197	0.957	NA
DQA1_01:01_DQB1_05:03_DRB1_13:01	5778	2283	3495	0.000346	0	0.000143	-10.5	197	0.958	NA
DQA1_01:02_DQB1_05:02_DRB1_08:09	5778	2283	3495	0.000346	0	0.000143	-10.5	197	0.958	NA
DQA1_01:02_DQB1_06:02_DRB1_15:03	5778	2283	3495	0.000692	0	0.000286	-5.19	98.5	0.958	NA
DQA1_01:03_DQB1_06:03_DRB1_14:01	5778	2283	3495	0.000346	0	0.000143	-10.5	197	0.958	NA
DQA1_01:01_DRB1_13:01	5776	2280	3496	0.000346	0	0.000143	-10.5	197	0.958	NA
DQA1_01:02_DRB1_08:09	5776	2280	3496	0.000346	0	0.000143	-10.5	197	0.958	NA
DQA1_01:03_DRB1_14:01	5776	2280	3496	0.000346	0	0.000143	-10.5	197	0.958	NA
DQB1_05:02_DRB1_08:09	5713	2257	3456	0.00035	0	0.000145	-10.5	197	0.958	NA
DQB1_05:03_DRB1_13:01	5713	2257	3456	0.00035	0	0.000145	-10.5	197	0.958	NA
DQB1_06:02_DRB1_15:03	5713	2257	3456	0.0007	0	0.000289	-5.2	98.5	0.958	NA
DQA1_02:01_DQB1_03:02_DRB1_15:13	5778	2283	3495	0.000346	0	0.000143	-10.1	197	0.959	NA
DQA1_01:01_DQB1_03:02_DRB1_04:02	5778	2283	3495	0.000346	0	0.000143	-9.86	197	0.96	NA
DQA1_01:02_DQB1_05:02_DRB1_03:01	5778	2283	3495	0.000692	0	0.000286	-4.98	98.5	0.96	NA
DQA1_01:01_DQB1_03:02	5777	2282	3495	0.000346	0	0.000143	-9.86	197	0.96	NA
DQA1_03:01_DQB1_03:02_DRB1_04:11	5778	2283	3495	0.000346	0	0.000143	-9.75	197	0.961	NA
DQA1_03:01_DRB1_04:11	5776	2280	3496	0.000346	0	0.000143	-9.75	197	0.961	NA
DQB1_03:02_DRB1_04:11	5713	2257	3456	0.00035	0	0.000145	-9.75	197	0.961	NA
DQA1_03:01_DQB1_04:02_DRB1_13:03	5778	2283	3495	0.000346	0.000219	0	9.46	197	0.962	NA
DQA1_03:01_DRB1_13:03	5776	2280	3496	0.000346	0.000219	0	9.46	197	0.962	NA
DQB1_04:02_DRB1_13:03	5713	2257	3456	0.00035	0.000222	0	9.47	197	0.962	NA
DQB1_05:01_DRB1_12:01	5713	2257	3456	0.0014	0.000443	0.000289	-0.0227	0.835	0.978	NA
DQA1_05:01_DQB1_03:02_DRB1_03:01	5778	2283	3495	0.00104	0.000219	0.000286	0.0128	1.23	0.992	NA
DQA1_03:01_DRB1_13:01	5776	2280	3496	0.00173	0.000439	0.000429	0.00568	1.01	0.996	NA

## Sheet: LBD amino acid analysis
Supplementary Table 7: HLA amino acid analysis in LBD
Rare amino acid changes below 1% frequency were excluded
Gene	Amino Acid	Total	Ncases	Ncontrols	MAF	MAF Case	MAF Control	Beta	StdErr	P	P-adjust (FDR)
HLA-DQB1	74Ref	5962	2358	3604	0.182	0.195	0.174	0.156	0.0512	0.0023	0.418759
HLA-DRB1	13Ref	5659	2238	3421	0.141	0.153	0.133	0.165	0.0571	0.00387	0.418759
HLA-DQB1	26Ref	5962	2358	3604	0.215	0.225	0.208	0.137	0.0481	0.00446	0.418759
HLA-DRB1	31F	5659	2238	3421	0.859	0.847	0.866	-0.159	0.057	0.00515	0.418759
HLA-DRB1	28Ref	5659	2238	3421	0.275	0.29	0.265	0.126	0.0452	0.00518	0.418759
HLA-DRB1	30Y	5659	2238	3421	0.715	0.699	0.726	-0.124	0.0445	0.00536	0.418759
HLA-DRB1	28D	5659	2238	3421	0.715	0.699	0.726	-0.124	0.0445	0.00539	0.418759
HLA-DRB1	26Ref	5659	2238	3421	0.149	0.159	0.143	0.156	0.0561	0.00542	0.418759
HLA-A	70Q	6463	2538	3925	0.3	0.288	0.308	-0.111	0.0408	0.00647	0.418759
HLA-DQB1	57Ref	5962	2358	3604	0.181	0.192	0.174	0.139	0.0511	0.00656	0.418759
HLA-A	70Ref	6463	2538	3925	0.7	0.712	0.692	0.11	0.0408	0.0068	0.418759
HLA-B	116S	6201	2440	3761	0.223	0.21	0.231	-0.122	0.047	0.0093	0.418759
HLA-B	113Ref	6201	2440	3761	0.716	0.699	0.727	-0.109	0.0424	0.0101	0.418759
HLA-B	113Y	6201	2440	3761	0.284	0.301	0.273	0.109	0.0424	0.0101	0.418759
HLA-DQB1	87Ref	5962	2358	3604	0.206	0.215	0.201	0.126	0.0493	0.0108	0.418759
HLA-DRB1	86Ref	5659	2238	3421	0.505	0.525	0.493	0.103	0.041	0.0118	0.418759
HLA-DQB1	14Ref	5962	2358	3604	0.157	0.166	0.151	0.135	0.0543	0.0129	0.418759
HLA-DQB1	71Ref	5962	2358	3604	0.157	0.166	0.151	0.135	0.0543	0.0129	0.418759
HLA-DQB1	75Ref	5962	2358	3604	0.361	0.376	0.351	0.105	0.0429	0.0146	0.418759
HLA-DRB1	86V	5659	2238	3421	0.494	0.475	0.506	-0.0997	0.041	0.015	0.418759
HLA-DQB1	94Ref	5962	2358	3604	0.802	0.797	0.805	-0.12	0.0499	0.016	0.418759
HLA-DQB1	94Amb	5962	2358	3604	0.198	0.203	0.195	0.12	0.0499	0.016	0.418759
HLA-C	103Ref	6577	2585	3992	0.88	0.882	0.878	0.138	0.0577	0.0168	0.418759
HLA-C	103V	6577	2585	3992	0.12	0.118	0.122	-0.138	0.0577	0.0168	0.418759
HLA-C	163L	6577	2585	3992	0.12	0.118	0.122	-0.138	0.0577	0.0168	0.418759
HLA-C	173Ref	6577	2585	3992	0.88	0.882	0.878	0.138	0.0577	0.0168	0.418759
HLA-C	173K	6577	2585	3992	0.12	0.118	0.122	-0.138	0.0577	0.0168	0.418759
HLA-DRB1	11Ref	5659	2238	3421	0.121	0.13	0.115	0.146	0.0614	0.0176	0.418759
HLA-DRB1	30Ref	5659	2238	3421	0.121	0.13	0.115	0.146	0.0614	0.0176	0.418759
HLA-DRB1	31Ref	5659	2238	3421	0.131	0.141	0.124	0.136	0.0588	0.0207	0.4554
HLA-C	95I	6577	2585	3992	0.156	0.151	0.16	-0.119	0.0517	0.0216	0.4554
HLA-DQB1	71T	5962	2358	3604	0.608	0.596	0.616	-0.093	0.0416	0.0255	0.4554
HLA-DQB1	74E	5962	2358	3604	0.608	0.596	0.616	-0.093	0.0416	0.0255	0.4554
HLA-DQB1	75L	5962	2358	3604	0.608	0.596	0.616	-0.093	0.0416	0.0255	0.4554
HLA-B	32Ref	6201	2440	3761	0.707	0.688	0.72	-0.0941	0.0423	0.0261	0.4554
HLA-B	32L	6201	2440	3761	0.293	0.312	0.28	0.0941	0.0423	0.0261	0.4554
HLA-DQB1	26L	5962	2358	3604	0.559	0.561	0.558	-0.0919	0.0413	0.0262	0.4554
HLA-C	94Ref	6577	2585	3992	0.851	0.855	0.848	0.118	0.0529	0.0263	0.4554
HLA-C	94I	6577	2585	3992	0.149	0.145	0.152	-0.118	0.0529	0.0263	0.4554
HLA-DRB1	71Ref	5659	2238	3421	0.499	0.5	0.498	0.0909	0.0409	0.0264	0.4554
HLA-A	161D	6463	2538	3925	0.134	0.126	0.138	-0.119	0.0549	0.0296	0.498146
HLA-A	161Ref	6463	2538	3925	0.866	0.874	0.862	0.118	0.0548	0.0312	0.505465
HLA-DQB1	14M	5962	2358	3604	0.812	0.806	0.815	-0.109	0.0506	0.0315	0.505465
HLA-DRB1	13S	5659	2238	3421	0.376	0.353	0.391	-0.0888	0.0424	0.0363	0.549
HLA-A	152E	6463	2538	3925	0.196	0.185	0.203	-0.0993	0.0475	0.0364	0.549
HLA-C	116Ref	6577	2585	3992	0.15	0.148	0.151	-0.11	0.0527	0.0366	0.549
HLA-B	80Ref	6201	2440	3761	0.61	0.603	0.614	-0.0789	0.0397	0.0467	0.618491
HLA-B	82Ref	6201	2440	3761	0.61	0.603	0.614	-0.0789	0.0397	0.0467	0.618491
HLA-B	82L	6201	2440	3761	0.39	0.397	0.386	0.0789	0.0397	0.0467	0.618491
HLA-B	83Ref	6201	2440	3761	0.61	0.603	0.614	-0.0789	0.0397	0.0467	0.618491
HLA-B	83R	6201	2440	3761	0.39	0.397	0.386	0.0789	0.0397	0.0467	0.618491
HLA-DQA1	69L	6570	2578	3992	0.573	0.561	0.58	-0.0745	0.0375	0.0472	0.618491
HLA-DRB1	47Ref	5659	2238	3421	0.5	0.515	0.49	0.0807	0.0408	0.0478	0.618491
HLA-B	24T	6201	2440	3761	0.318	0.335	0.307	0.0816	0.0415	0.0491	0.618491
HLA-DRB1	40Ref	5659	2238	3421	0.49	0.488	0.49	-0.391	0.199	0.0493	0.618491
HLA-C	95F	6577	2585	3992	0.0154	0.019	0.0132	0.285	0.147	0.0529	0.621
HLA-C	156D	6577	2585	3992	0.0154	0.019	0.0132	0.285	0.147	0.0529	0.621
HLA-DQB1	38Ref	5962	2358	3604	0.377	0.384	0.372	0.0807	0.042	0.0547	0.621
HLA-DQB1	38A	5962	2358	3604	0.623	0.616	0.628	-0.0807	0.042	0.0547	0.621
HLA-B	77Ref	6201	2440	3761	0.609	0.603	0.613	-0.076	0.0396	0.0553	0.621
HLA-DRB1	47F	5659	2238	3421	0.5	0.485	0.509	-0.078	0.0407	0.0554	0.621
HLA-B	45K	6201	2440	3761	0.257	0.273	0.247	0.0835	0.044	0.0576	0.621
HLA-C	152A	6577	2585	3992	0.34	0.361	0.326	0.0748	0.0395	0.0583	0.621
HLA-DQB1	77Ref	5962	2358	3604	0.336	0.347	0.329	0.0821	0.0435	0.0594	0.621
HLA-A	114Ref	6463	2538	3925	0.426	0.423	0.428	-0.0718	0.0381	0.0598	0.621
HLA-C	152Ref	6577	2585	3992	0.659	0.638	0.673	-0.0741	0.0395	0.0606	0.621
HLA-B	156W	6201	2440	3761	0.0589	0.0574	0.0598	-0.154	0.0822	0.0611	0.621
HLA-A	77Ref	6463	2538	3925	0.359	0.366	0.354	0.0729	0.0389	0.0612	0.621
HLA-DRB1	9Ref	5659	2238	3421	0.411	0.429	0.399	0.0763	0.0414	0.0656	0.645296
HLA-DRB1	9E	5659	2238	3421	0.577	0.558	0.589	-0.0754	0.0411	0.0663	0.645296
HLA-B	116D	6201	2440	3761	0.183	0.199	0.172	0.0908	0.0495	0.0664	0.645296
HLA-C	91Ref	6577	2585	3992	0.948	0.95	0.947	0.15	0.0837	0.0736	0.647539
HLA-C	91R	6577	2585	3992	0.0518	0.0497	0.0532	-0.15	0.0837	0.0736	0.647539
HLA-DRB1	71K	5659	2238	3421	0.213	0.213	0.212	-0.0887	0.0496	0.074	0.647539
HLA-B	45M	6201	2440	3761	0.124	0.119	0.128	-0.104	0.0588	0.0773	0.647539
HLA-B	46Ref	6201	2440	3761	0.876	0.881	0.872	0.104	0.0588	0.0773	0.647539
HLA-B	46A	6201	2440	3761	0.124	0.119	0.128	-0.104	0.0588	0.0773	0.647539
HLA-B	24A	6201	2440	3761	0.299	0.281	0.31	-0.0744	0.0424	0.0796	0.647539
HLA-DQB1	55Ref	5962	2358	3604	0.466	0.477	0.458	0.069	0.0403	0.0866	0.647539
HLA-B	41Ref	6201	2440	3761	0.719	0.705	0.728	-0.0735	0.043	0.0872	0.647539
HLA-B	41T	6201	2440	3761	0.281	0.295	0.272	0.0735	0.043	0.0872	0.647539
HLA-B	156D	6201	2440	3761	0.225	0.24	0.215	0.0781	0.0458	0.088	0.647539
HLA-DQB1	55P	5962	2358	3604	0.356	0.342	0.364	-0.0725	0.0425	0.0881	0.647539
HLA-DQB1	77T	5962	2358	3604	0.633	0.624	0.638	-0.0712	0.0422	0.0914	0.647539
HLA-DQB1	56Ref	5962	2358	3604	0.975	0.971	0.978	-0.206	0.122	0.0917	0.647539
HLA-DQB1	56L	5962	2358	3604	0.0247	0.0286	0.0222	0.206	0.122	0.0917	0.647539
HLA-DQB1	70E	5962	2358	3604	0.0247	0.0286	0.0222	0.206	0.122	0.0917	0.647539
HLA-DQB1	71D	5962	2358	3604	0.0247	0.0286	0.0222	0.206	0.122	0.0917	0.647539
HLA-C	147Ref	6577	2585	3992	0.693	0.678	0.704	-0.0671	0.0403	0.0956	0.647539
HLA-C	147L	6577	2585	3992	0.307	0.322	0.296	0.0671	0.0403	0.0956	0.647539
HLA-DQA1	11Y	6570	2578	3992	0.597	0.588	0.603	-0.0623	0.0377	0.0989	0.647539
HLA-B	80T	6201	2440	3761	0.219	0.235	0.208	0.0763	0.0463	0.0991	0.647539
HLA-A	76V	6463	2538	3925	0.577	0.57	0.582	-0.0615	0.0378	0.103	0.647539
HLA-A	77D	6463	2538	3925	0.577	0.57	0.582	-0.0615	0.0378	0.103	0.647539
HLA-DRB1	12Ref	5659	2238	3421	0.577	0.597	0.564	0.0678	0.0416	0.103	0.647539
HLA-DRB1	10Y	5659	2238	3421	0.421	0.402	0.434	-0.0671	0.0416	0.107	0.647539
HLA-DRB1	11S	5659	2238	3421	0.421	0.402	0.434	-0.0671	0.0416	0.107	0.647539
HLA-DRB1	12T	5659	2238	3421	0.421	0.402	0.434	-0.0671	0.0416	0.107	0.647539
HLA-C	95Ref	6577	2585	3992	0.828	0.83	0.827	0.0784	0.0498	0.116	0.647539
HLA-A	152V	6463	2538	3925	0.559	0.567	0.554	0.06	0.0383	0.117	0.647539
HLA-DQA1	11Ref	6570	2578	3992	0.401	0.409	0.395	0.0593	0.0378	0.117	0.647539
HLA-DQA1	18Ref	6570	2578	3992	0.401	0.409	0.395	0.0593	0.0378	0.117	0.647539
HLA-DQA1	18S	6570	2578	3992	0.599	0.591	0.605	-0.0593	0.0378	0.117	0.647539
HLA-DQA1	45Ref	6570	2578	3992	0.401	0.409	0.395	0.0593	0.0378	0.117	0.647539
HLA-DQA1	45V	6570	2578	3992	0.599	0.591	0.605	-0.0593	0.0378	0.117	0.647539
HLA-DQA1	47Ref	6570	2578	3992	0.401	0.409	0.395	0.0593	0.0378	0.117	0.647539
HLA-DQA1	48Ref	6570	2578	3992	0.401	0.409	0.395	0.0593	0.0378	0.117	0.647539
HLA-DQA1	48L	6570	2578	3992	0.599	0.591	0.605	-0.0593	0.0378	0.117	0.647539
HLA-DQA1	50Ref	6570	2578	3992	0.401	0.409	0.395	0.0593	0.0378	0.117	0.647539
HLA-DQA1	52Ref	6570	2578	3992	0.401	0.409	0.395	0.0593	0.0378	0.117	0.647539
HLA-DQA1	53Ref	6570	2578	3992	0.401	0.409	0.395	0.0593	0.0378	0.117	0.647539
HLA-DQA1	55Ref	6570	2578	3992	0.401	0.409	0.395	0.0593	0.0378	0.117	0.647539
HLA-DQA1	55R	6570	2578	3992	0.599	0.591	0.605	-0.0593	0.0378	0.117	0.647539
HLA-DQA1	56Ref	6570	2578	3992	0.401	0.409	0.395	0.0593	0.0378	0.117	0.647539
HLA-DQA1	61Ref	6570	2578	3992	0.401	0.409	0.395	0.0593	0.0378	0.117	0.647539
HLA-DQA1	61F	6570	2578	3992	0.599	0.591	0.605	-0.0593	0.0378	0.117	0.647539
HLA-DQA1	64Ref	6570	2578	3992	0.401	0.409	0.395	0.0593	0.0378	0.117	0.647539
HLA-DQA1	64T	6570	2578	3992	0.599	0.591	0.605	-0.0593	0.0378	0.117	0.647539
HLA-DQA1	66Ref	6570	2578	3992	0.401	0.409	0.395	0.0593	0.0378	0.117	0.647539
HLA-DQA1	66I	6570	2578	3992	0.599	0.591	0.605	-0.0593	0.0378	0.117	0.647539
HLA-DQA1	69Ref	6570	2578	3992	0.401	0.409	0.395	0.0593	0.0378	0.117	0.647539
HLA-DQA1	76Ref	6570	2578	3992	0.401	0.409	0.395	0.0593	0.0378	0.117	0.647539
HLA-DQA1	80Ref	6570	2578	3992	0.401	0.409	0.395	0.0593	0.0378	0.117	0.647539
HLA-DQA1	80S	6570	2578	3992	0.599	0.591	0.605	-0.0593	0.0378	0.117	0.647539
HLA-DQA1	52R	6570	2578	3992	0.461	0.45	0.468	-0.0584	0.0377	0.121	0.647539
HLA-DQA1	26Ref	6570	2578	3992	0.831	0.832	0.831	0.0768	0.0497	0.122	0.647539
HLA-DQA1	26S	6570	2578	3992	0.169	0.168	0.169	-0.0768	0.0497	0.122	0.647539
HLA-DQA1	47Q	6570	2578	3992	0.169	0.168	0.169	-0.0768	0.0497	0.122	0.647539
HLA-DQA1	56R	6570	2578	3992	0.169	0.168	0.169	-0.0768	0.0497	0.122	0.647539
HLA-DQA1	76V	6570	2578	3992	0.169	0.168	0.169	-0.0768	0.0497	0.122	0.647539
HLA-A	56Ref	6463	2538	3925	0.944	0.941	0.946	-0.124	0.0818	0.129	0.679466
HLA-DRB1	37Ref	5659	2238	3421	0.286	0.299	0.278	0.0677	0.0447	0.13	0.679546
HLA-A	151Ref	6463	2538	3925	0.827	0.821	0.83	-0.0752	0.05	0.133	0.69
HLA-A	151R	6463	2538	3925	0.173	0.179	0.17	0.0743	0.05	0.137	0.704786
HLA-DPB1	9H	6013	2359	3654	0.0586	0.0536	0.0619	-0.125	0.0848	0.14	0.704786
HLA-B	77N	6201	2440	3761	0.339	0.341	0.338	0.0603	0.0409	0.141	0.704786
HLA-B	81Ref	6201	2440	3761	0.661	0.659	0.662	-0.0603	0.0409	0.141	0.704786
HLA-B	81A	6201	2440	3761	0.339	0.341	0.338	0.0603	0.0409	0.141	0.704786
HLA-C	24Ref	6577	2585	3992	0.419	0.434	0.409	0.0554	0.0379	0.143	0.704786
HLA-C	24A	6577	2585	3992	0.581	0.566	0.591	-0.0554	0.0379	0.143	0.704786
HLA-DQB1	30Ref	5962	2358	3604	0.291	0.293	0.29	0.0642	0.044	0.145	0.709574
HLA-A	56R	6463	2538	3925	0.0558	0.0579	0.0544	0.119	0.082	0.148	0.719155
HLA-B	167Ref	6201	2440	3761	0.85	0.836	0.859	-0.0765	0.0535	0.153	0.721987
HLA-B	167S	6201	2440	3761	0.15	0.164	0.141	0.0765	0.0535	0.153	0.721987
HLA-C	16Ref	6577	2585	3992	0.956	0.952	0.958	-0.129	0.0902	0.154	0.721987
HLA-C	16S	6577	2585	3992	0.0443	0.0484	0.0417	0.129	0.0902	0.154	0.721987
HLA-C	9D	6577	2585	3992	0.387	0.401	0.377	0.0542	0.0383	0.156	0.721987
HLA-B	158Ref	6201	2440	3761	0.955	0.964	0.95	0.14	0.0992	0.157	0.721987
HLA-B	158T	6201	2440	3761	0.0445	0.0357	0.0503	-0.14	0.0992	0.157	0.721987
HLA-C	163Ref	6577	2585	3992	0.824	0.825	0.824	0.07	0.0495	0.157	0.721987
HLA-A	97Ref	6463	2538	3925	0.381	0.376	0.384	-0.055	0.0389	0.158	0.721987
HLA-C	66Ref	6577	2585	3992	0.814	0.81	0.817	-0.0681	0.0486	0.161	0.726078
HLA-C	66N	6577	2585	3992	0.186	0.19	0.183	0.0681	0.0486	0.161	0.726078
HLA-A	116Ref	6463	2538	3925	0.575	0.569	0.578	-0.0528	0.038	0.165	0.738968
HLA-DRB1	57S	5659	2238	3421	0.0461	0.05	0.0436	0.131	0.0944	0.166	0.738968
HLA-DPB1	55E	6013	2359	3654	0.0321	0.0365	0.0293	0.151	0.11	0.168	0.743077
HLA-DQB1	57D	5962	2358	3604	0.519	0.51	0.525	-0.0551	0.0401	0.17	0.747134
HLA-A	144Ref	6463	2538	3925	0.759	0.758	0.76	-0.059	0.0441	0.181	0.785472
HLA-DRB1	26F	5659	2238	3421	0.714	0.704	0.721	-0.0593	0.0443	0.181	0.785472
HLA-B	114H	6201	2440	3761	0.0433	0.0467	0.0411	0.125	0.0941	0.185	0.796481
HLA-A	144Q	6463	2538	3925	0.241	0.242	0.24	0.0583	0.0441	0.186	0.796481
HLA-DRB1	32Ref	5659	2238	3421	0.703	0.713	0.696	0.059	0.0447	0.187	0.796481
HLA-A	166E	6463	2538	3925	0.737	0.73	0.741	-0.0553	0.0423	0.192	0.806337
HLA-A	167W	6463	2538	3925	0.737	0.73	0.741	-0.0553	0.0423	0.192	0.806337
HLA-A	166Ref	6463	2538	3925	0.263	0.269	0.259	0.0546	0.0423	0.197	0.806337
HLA-A	167Ref	6463	2538	3925	0.263	0.269	0.259	0.0546	0.0423	0.197	0.806337
HLA-DQA1	69T	6570	2578	3992	0.0266	0.0297	0.0245	0.146	0.113	0.197	0.806337
HLA-DRB1	37N	5659	2238	3421	0.249	0.244	0.252	-0.0603	0.0468	0.197	0.806337
HLA-C	21Ref	6577	2585	3992	0.806	0.807	0.806	0.0612	0.0478	0.2	0.806337
HLA-C	21H	6577	2585	3992	0.194	0.193	0.194	-0.0612	0.0478	0.2	0.806337
HLA-DQA1	50L	6570	2578	3992	0.307	0.309	0.306	-0.0518	0.0405	0.201	0.806337
HLA-DQA1	53R	6570	2578	3992	0.307	0.309	0.306	-0.0518	0.0405	0.201	0.806337
HLA-A	152R	6463	2538	3925	0.0127	0.0148	0.0113	0.211	0.167	0.207	0.811319
HLA-A	9S	6463	2538	3925	0.137	0.137	0.137	0.0688	0.0547	0.209	0.811319
HLA-DRB1	57A	5659	2238	3421	0.0295	0.025	0.0324	-0.155	0.123	0.209	0.811319
HLA-DRB1	60H	5659	2238	3421	0.0295	0.025	0.0324	-0.155	0.123	0.209	0.811319
HLA-DRB1	32H	5659	2238	3421	0.297	0.287	0.303	-0.0559	0.0446	0.21	0.811319
HLA-DQB1	30Y	5962	2358	3604	0.53	0.526	0.533	-0.0508	0.0406	0.211	0.811319
HLA-DQB1	70R	5962	2358	3604	0.593	0.581	0.601	-0.0507	0.0406	0.211	0.811319
HLA-DQB1	87F	5962	2358	3604	0.194	0.197	0.192	-0.062	0.0497	0.213	0.811319
HLA-A	9Y	6463	2538	3925	0.182	0.172	0.188	-0.0615	0.0495	0.214	0.811319
HLA-DRB1	77Ref	5659	2238	3421	0.873	0.874	0.872	0.0751	0.0604	0.214	0.811319
HLA-B	97R	6201	2440	3761	0.52	0.508	0.528	-0.0483	0.039	0.216	0.814426
HLA-B	77D	6201	2440	3761	0.0507	0.0559	0.0473	0.106	0.0863	0.219	0.82125
HLA-B	114Ref	6201	2440	3761	0.504	0.511	0.5	-0.0463	0.0389	0.234	0.853788
HLA-C	116S	6577	2585	3992	0.547	0.553	0.543	0.0446	0.0376	0.236	0.853788
HLA-DQB1	53Ref	5962	2358	3604	0.441	0.448	0.436	0.0475	0.0405	0.242	0.853788
HLA-DQB1	53L	5962	2358	3604	0.559	0.552	0.564	-0.0475	0.0405	0.242	0.853788
HLA-DQB1	84Q	5962	2358	3604	0.559	0.552	0.564	-0.0475	0.0405	0.242	0.853788
HLA-DQB1	85L	5962	2358	3604	0.559	0.552	0.564	-0.0475	0.0405	0.242	0.853788
HLA-DQB1	86E	5962	2358	3604	0.559	0.552	0.564	-0.0475	0.0405	0.242	0.853788
HLA-DQB1	87L	5962	2358	3604	0.559	0.552	0.564	-0.0475	0.0405	0.242	0.853788
HLA-DQB1	89T	5962	2358	3604	0.559	0.552	0.564	-0.0475	0.0405	0.242	0.853788
HLA-DQB1	90T	5962	2358	3604	0.559	0.552	0.564	-0.0475	0.0405	0.242	0.853788
HLA-B	63Ref	6201	2440	3761	0.546	0.533	0.554	-0.0458	0.0393	0.243	0.853788
HLA-B	63E	6201	2440	3761	0.454	0.467	0.446	0.0458	0.0393	0.243	0.853788
HLA-B	9Ref	6201	2440	3761	0.685	0.676	0.692	-0.0477	0.0411	0.245	0.853788
HLA-DRB1	10Ref	5659	2238	3421	0.567	0.585	0.555	0.0482	0.0414	0.245	0.853788
HLA-DRB1	74R	5659	2238	3421	0.127	0.126	0.127	-0.0696	0.0604	0.249	0.85905
HLA-DRB1	77N	5659	2238	3421	0.127	0.126	0.127	-0.0696	0.0604	0.249	0.85905
HLA-DRB1	38Ref	5659	2238	3421	0.971	0.971	0.972	-0.139	0.122	0.252	0.865075
HLA-B	97N	6201	2440	3761	0.0348	0.0393	0.0318	0.116	0.103	0.256	0.874455
HLA-DPB1	35L	6013	2359	3654	0.0259	0.0295	0.0235	0.138	0.122	0.258	0.875122
HLA-C	177Ref	6577	2585	3992	0.854	0.846	0.86	-0.059	0.0523	0.26	0.875122
HLA-C	177K	6577	2585	3992	0.146	0.154	0.14	0.059	0.0523	0.26	0.875122
HLA-B	30Ref	6201	2440	3761	0.949	0.953	0.946	0.0996	0.0891	0.264	0.879086
HLA-B	30G	6201	2440	3761	0.0514	0.0471	0.0541	-0.0996	0.0891	0.264	0.879086
HLA-DRB1	74L	5659	2238	3421	0.0286	0.0319	0.0265	0.131	0.117	0.265	0.879086
HLA-DRB1	26Y	5659	2238	3421	0.137	0.137	0.137	-0.0647	0.0583	0.267	0.881483
HLA-A	66Ref	6463	2538	3925	0.615	0.608	0.62	-0.0424	0.0384	0.27	0.885811
HLA-DPB1	69Ref	6013	2359	3654	0.717	0.724	0.712	0.0484	0.0441	0.272	0.885811
HLA-A	66K	6463	2538	3925	0.385	0.392	0.38	0.0418	0.0384	0.277	0.885811
HLA-A	76Ref	6463	2538	3925	0.237	0.242	0.234	0.0481	0.0444	0.278	0.885811
HLA-C	163E	6577	2585	3992	0.0551	0.0573	0.0537	0.0893	0.0822	0.278	0.885811
HLA-DQB1	84Ref	5962	2358	3604	0.4	0.411	0.393	0.0437	0.0407	0.282	0.885811
HLA-DQB1	85Ref	5962	2358	3604	0.4	0.411	0.393	0.0437	0.0407	0.282	0.885811
HLA-DQB1	89Ref	5962	2358	3604	0.4	0.411	0.393	0.0437	0.0407	0.282	0.885811
HLA-DQB1	90Ref	5962	2358	3604	0.4	0.411	0.393	0.0437	0.0407	0.282	0.885811
HLA-A	114H	6463	2538	3925	0.397	0.402	0.393	0.0412	0.0383	0.283	0.885811
HLA-A	116Y	6463	2538	3925	0.397	0.402	0.393	0.0412	0.0383	0.283	0.885811
HLA-C	9Y	6577	2585	3992	0.449	0.443	0.453	-0.0405	0.0378	0.284	0.885811
HLA-A	171H	6463	2538	3925	0.0121	0.00985	0.0135	-0.198	0.185	0.285	0.885811
HLA-DRB1	33Ref	5659	2238	3421	0.854	0.855	0.854	0.0611	0.0575	0.288	0.891121
HLA-A	95Ref	6463	2538	3925	0.613	0.607	0.618	-0.0405	0.0384	0.291	0.891504
HLA-B	76Ref	6201	2440	3761	0.999	1	0.999	0.822	0.78	0.292	0.891504
HLA-B	90Ref	6201	2440	3761	0.999	1	0.999	0.822	0.78	0.292	0.891504
HLA-DRB1	87Amb	5659	2238	3421	0.157	0.157	0.157	0.0596	0.057	0.296	0.897904
HLA-C	90Ref	6577	2585	3992	0.495	0.488	0.499	-0.0389	0.0374	0.298	0.897904
HLA-C	90D	6577	2585	3992	0.505	0.512	0.501	0.0389	0.0374	0.298	0.897904
HLA-DPB1	69E	6013	2359	3654	0.251	0.242	0.257	-0.0476	0.046	0.301	0.903
HLA-B	116Ref	6201	2440	3761	0.384	0.394	0.378	0.0407	0.0397	0.306	0.912203
HLA-DRB1	88Amb	5659	2238	3421	0.157	0.157	0.158	0.0578	0.057	0.31	0.912203
HLA-DRB1	89Amb	5659	2238	3421	0.157	0.157	0.158	0.0578	0.057	0.31	0.912203
HLA-DRB1	90Amb	5659	2238	3421	0.157	0.157	0.158	0.0578	0.057	0.31	0.912203
HLA-DRB1	13G	5659	2238	3421	0.0454	0.0487	0.0433	0.0958	0.0948	0.312	0.912203
HLA-DRB1	16Y	5659	2238	3421	0.0454	0.0487	0.0433	0.0958	0.0948	0.312	0.912203
HLA-C	1Amb	6577	2585	3992	0.498	0.498	0.498	-0.408	0.407	0.316	0.916134
HLA-C	183Amb	6577	2585	3992	0.498	0.498	0.498	-0.408	0.407	0.316	0.916134
HLA-A	171Ref	6463	2538	3925	0.488	0.49	0.486	0.183	0.184	0.318	0.918075
HLA-A	17Ref	6463	2538	3925	0.971	0.971	0.971	-0.112	0.114	0.323	0.922421
HLA-A	17S	6463	2538	3925	0.0292	0.0292	0.0293	0.112	0.114	0.323	0.922421
HLA-C	97Ref	6577	2585	3992	0.241	0.23	0.248	-0.0429	0.0438	0.327	0.922421
HLA-C	97R	6577	2585	3992	0.759	0.77	0.752	0.0429	0.0438	0.327	0.922421
HLA-DRB1	13H	5659	2238	3421	0.146	0.145	0.146	-0.0563	0.0576	0.329	0.922421
HLA-DRB1	33H	5659	2238	3421	0.146	0.145	0.146	-0.0563	0.0576	0.329	0.922421
HLA-B	95W	6201	2440	3761	0.164	0.161	0.166	0.0507	0.0523	0.332	0.922421
HLA-C	116L	6577	2585	3992	0.0231	0.0246	0.0222	0.119	0.124	0.335	0.922421
HLA-A	95L	6463	2538	3925	0.119	0.119	0.12	0.0556	0.0579	0.336	0.922421
HLA-DRB1	16Ref	5659	2238	3421	0.952	0.95	0.954	-0.0889	0.0931	0.34	0.922421
HLA-A	114E	6463	2538	3925	0.0288	0.0286	0.0289	0.109	0.115	0.342	0.922421
HLA-A	116H	6463	2538	3925	0.0288	0.0286	0.0289	0.109	0.115	0.342	0.922421
HLA-B	45T	6201	2440	3761	0.24	0.224	0.251	-0.044	0.0464	0.343	0.922421
HLA-A	97M	6463	2538	3925	0.265	0.268	0.263	0.0401	0.0428	0.35	0.922421
HLA-DRB1	87Ref	5659	2238	3421	0.842	0.843	0.842	-0.0528	0.0569	0.353	0.922421
HLA-A	62E	6463	2538	3925	0.108	0.109	0.108	0.0552	0.0602	0.359	0.922421
HLA-A	73Ref	6463	2538	3925	0.957	0.956	0.958	-0.0855	0.0934	0.36	0.922421
HLA-DQA1	75Ref	6570	2578	3992	0.734	0.748	0.726	0.0394	0.0431	0.361	0.922421
HLA-DQA1	75S	6570	2578	3992	0.266	0.252	0.274	-0.0394	0.0431	0.361	0.922421
HLA-DPB1	76Ref	6013	2359	3654	0.197	0.203	0.193	0.0449	0.0492	0.362	0.922421
HLA-B	9D	6201	2440	3761	0.101	0.107	0.0966	0.0588	0.0652	0.367	0.922421
HLA-DRB1	58Ref	5659	2238	3421	0.904	0.917	0.896	0.0644	0.0714	0.367	0.922421
HLA-DQB1	66Ref	5962	2358	3604	0.787	0.781	0.79	-0.0472	0.0525	0.368	0.922421
HLA-DQB1	66D	5962	2358	3604	0.213	0.219	0.21	0.0472	0.0525	0.368	0.922421
HLA-DQB1	67Ref	5962	2358	3604	0.787	0.781	0.79	-0.0472	0.0525	0.368	0.922421
HLA-DQB1	67I	5962	2358	3604	0.213	0.219	0.21	0.0472	0.0525	0.368	0.922421
HLA-A	67V	6463	2538	3925	0.843	0.837	0.847	-0.0465	0.0518	0.369	0.922421
HLA-A	150A	6463	2538	3925	0.843	0.837	0.847	-0.0465	0.0518	0.369	0.922421
HLA-DRB1	88Ref	5659	2238	3421	0.842	0.843	0.842	-0.0511	0.0569	0.369	0.922421
HLA-DRB1	89Ref	5659	2238	3421	0.842	0.843	0.842	-0.0511	0.0569	0.369	0.922421
HLA-DRB1	90Ref	5659	2238	3421	0.842	0.843	0.842	-0.0511	0.0569	0.369	0.922421
HLA-DRB1	91Amb	5659	2238	3421	0.174	0.172	0.175	0.0493	0.055	0.37	0.922421
HLA-A	76E	6463	2538	3925	0.186	0.187	0.185	0.0433	0.0485	0.371	0.922421
HLA-A	65Ref	6463	2538	3925	0.892	0.892	0.892	-0.0533	0.0602	0.376	0.922421
HLA-A	73I	6463	2538	3925	0.0425	0.0437	0.0418	0.0824	0.0935	0.378	0.922421
HLA-DQA1	6Ref	6570	2578	3992	0.498	0.497	0.498	-0.348	0.395	0.378	0.922421
HLA-DQA1	7Ref	6570	2578	3992	0.498	0.497	0.498	-0.348	0.395	0.378	0.922421
HLA-DQA1	8Ref	6570	2578	3992	0.498	0.497	0.498	-0.348	0.395	0.378	0.922421
HLA-DQA1	9Ref	6570	2578	3992	0.498	0.497	0.498	-0.348	0.395	0.378	0.922421
HLA-DQA1	10Ref	6570	2578	3992	0.498	0.497	0.498	-0.348	0.395	0.378	0.922421
HLA-A	44Ref	6463	2538	3925	0.157	0.162	0.153	0.0454	0.0518	0.38	0.922421
HLA-A	44R	6463	2538	3925	0.843	0.838	0.847	-0.0454	0.0518	0.38	0.922421
HLA-A	67Ref	6463	2538	3925	0.157	0.162	0.153	0.0454	0.0518	0.38	0.922421
HLA-A	150Ref	6463	2538	3925	0.157	0.162	0.153	0.0454	0.0518	0.38	0.922421
HLA-DRB1	92Amb	5659	2238	3421	0.174	0.172	0.175	0.0482	0.055	0.381	0.922421
HLA-DRB1	93Amb	5659	2238	3421	0.174	0.172	0.175	0.0482	0.055	0.381	0.922421
HLA-B	116F	6201	2440	3761	0.123	0.112	0.131	-0.0527	0.0608	0.385	0.928846
HLA-A	62Ref	6463	2538	3925	0.447	0.444	0.449	-0.0327	0.0379	0.388	0.931979
HLA-A	65G	6463	2538	3925	0.108	0.108	0.108	0.0519	0.0602	0.389	0.931979
HLA-A	99Ref	6463	2538	3925	0.892	0.891	0.892	-0.0514	0.0601	0.392	0.935069
HLA-DRB1	78V	5659	2238	3421	0.135	0.142	0.131	0.051	0.0597	0.393	0.935069
HLA-DQB1	70Ref	5962	2358	3604	0.351	0.363	0.343	0.0353	0.0416	0.396	0.935753
HLA-DQB1	86Ref	5962	2358	3604	0.351	0.363	0.343	0.0353	0.0416	0.396	0.935753
HLA-DQB1	57A	5962	2358	3604	0.275	0.275	0.275	-0.0398	0.0472	0.399	0.936429
HLA-DRB1	74Q	5659	2238	3421	0.125	0.131	0.121	0.0524	0.0621	0.399	0.936429
HLA-A	127Ref	6463	2538	3925	0.572	0.567	0.576	-0.0316	0.0379	0.404	0.944088
HLA-A	99F	6463	2538	3925	0.108	0.109	0.108	0.0501	0.0601	0.405	0.944088
HLA-A	158A	6463	2538	3925	0.843	0.837	0.846	-0.0429	0.0517	0.407	0.945556
HLA-A	127K	6463	2538	3925	0.428	0.432	0.424	0.0311	0.0379	0.412	0.9499
HLA-DQA1	88Ref	6570	2578	3992	0.732	0.745	0.724	0.0352	0.0431	0.413	0.9499
HLA-DQA1	88Amb	6570	2578	3992	0.268	0.255	0.276	-0.0352	0.0431	0.413	0.9499
HLA-A	156Ref	6463	2538	3925	0.157	0.163	0.154	0.0418	0.0517	0.418	0.955033
HLA-A	158Ref	6463	2538	3925	0.157	0.163	0.154	0.0418	0.0517	0.418	0.955033
HLA-B	103Ref	6201	2440	3761	0.804	0.819	0.794	0.0393	0.0492	0.425	0.958692
HLA-B	95Ref	6201	2440	3761	0.533	0.536	0.532	-0.0308	0.0386	0.426	0.958692
HLA-DRB1	58E	5659	2238	3421	0.0952	0.0831	0.103	-0.0569	0.0715	0.426	0.958692
HLA-DRB1	57Ref	5659	2238	3421	0.77	0.765	0.774	-0.038	0.0478	0.427	0.958692
HLA-DRB1	57V	5659	2238	3421	0.154	0.16	0.15	0.0442	0.0563	0.432	0.958692
HLA-DRB1	60S	5659	2238	3421	0.154	0.16	0.15	0.0442	0.0563	0.432	0.958692
HLA-DRB1	91Ref	5659	2238	3421	0.826	0.828	0.824	-0.0431	0.0549	0.433	0.958692
HLA-DPB1	36Ref	6013	2359	3654	0.509	0.511	0.507	-0.0304	0.0391	0.437	0.958692
HLA-DPB1	36V	6013	2359	3654	0.491	0.489	0.493	0.0304	0.0391	0.437	0.958692
HLA-DRB1	5Ref	5659	2238	3421	0.0111	0.0141	0.00921	0.143	0.185	0.44	0.958692
HLA-DRB1	5Amb	5659	2238	3421	0.989	0.986	0.991	-0.143	0.185	0.44	0.958692
HLA-DRB1	95Ref	5659	2238	3421	0.0111	0.0141	0.00921	0.143	0.185	0.44	0.958692
HLA-B	80I	6201	2440	3761	0.171	0.161	0.177	0.0404	0.0526	0.442	0.958692
HLA-DRB1	6Ref	5659	2238	3421	0.977	0.977	0.976	-0.104	0.135	0.442	0.958692
HLA-DRB1	6Amb	5659	2238	3421	0.0232	0.0228	0.0235	0.104	0.135	0.442	0.958692
HLA-B	70K	6201	2440	3761	0.0367	0.0402	0.0344	0.0764	0.1	0.445	0.958692
HLA-DRB1	92Ref	5659	2238	3421	0.825	0.828	0.824	-0.042	0.0549	0.445	0.958692
HLA-DRB1	93Ref	5659	2238	3421	0.825	0.828	0.824	-0.042	0.0549	0.445	0.958692
HLA-DRB1	78Ref	5659	2238	3421	0.864	0.858	0.868	-0.0454	0.0596	0.446	0.958692
HLA-DRB1	11G	5659	2238	3421	0.126	0.131	0.122	0.0464	0.062	0.455	0.960092
HLA-DRB1	13Y	5659	2238	3421	0.126	0.131	0.122	0.0464	0.062	0.455	0.960092
HLA-DRB1	14K	5659	2238	3421	0.126	0.131	0.122	0.0464	0.062	0.455	0.960092
HLA-DRB1	25Ref	5659	2238	3421	0.874	0.869	0.878	-0.0464	0.062	0.455	0.960092
HLA-DRB1	25Q	5659	2238	3421	0.126	0.131	0.122	0.0464	0.062	0.455	0.960092
HLA-DRB1	30L	5659	2238	3421	0.126	0.131	0.122	0.0464	0.062	0.455	0.960092
HLA-B	97Ref	6201	2440	3761	0.245	0.257	0.236	0.0337	0.0454	0.458	0.963476
HLA-A	9T	6463	2538	3925	0.0856	0.0894	0.0832	0.0486	0.0668	0.467	0.975589
HLA-B	109Ref	6201	2440	3761	0.985	0.99	0.982	0.127	0.175	0.468	0.975589
HLA-B	109F	6201	2440	3761	0.0152	0.0105	0.0182	-0.127	0.175	0.468	0.975589
HLA-DRB1	14Ref	5659	2238	3421	0.872	0.868	0.875	-0.044	0.0615	0.474	0.983353
HLA-DPB1	76M	6013	2359	3654	0.773	0.769	0.777	-0.0334	0.0467	0.475	0.983353
HLA-B	103L	6201	2440	3761	0.195	0.18	0.205	-0.0352	0.0494	0.476	0.983353
HLA-DPB1	55Ref	6013	2359	3654	0.513	0.516	0.511	-0.0277	0.0392	0.479	0.98336
HLA-A	114Q	6463	2538	3925	0.148	0.146	0.15	0.0373	0.0538	0.488	0.98336
HLA-DQA1	84Ref	6570	2578	3992	0.498	0.499	0.497	0.35	0.514	0.496	0.98336
HLA-B	9H	6201	2440	3761	0.214	0.217	0.212	0.0316	0.0468	0.499	0.98336
HLA-A	74Ref	6463	2538	3925	0.722	0.715	0.727	-0.0273	0.0415	0.511	0.98336
HLA-B	114N	6201	2440	3761	0.452	0.442	0.459	0.0256	0.0393	0.514	0.98336
HLA-DRB1	85Ref	5659	2238	3421	0.96	0.966	0.956	0.0706	0.108	0.515	0.98336
HLA-B	156L	6201	2440	3761	0.588	0.568	0.601	-0.0255	0.0394	0.517	0.98336
HLA-A	164Ref	6463	2538	3925	0.499	0.499	0.499	0.482	0.748	0.519	0.98336
HLA-A	182Ref	6463	2538	3925	0.499	0.499	0.499	0.482	0.748	0.519	0.98336
HLA-DPB1	9Ref	6013	2359	3654	0.234	0.242	0.229	0.0293	0.0461	0.524	0.98336
HLA-B	183Amb	6201	2440	3761	0.992	0.992	0.992	-0.136	0.216	0.529	0.98336
HLA-C	99F	6577	2585	3992	0.132	0.123	0.138	-0.0347	0.0556	0.533	0.98336
HLA-A	74H	6463	2538	3925	0.277	0.284	0.273	0.0251	0.0416	0.546	0.98336
HLA-B	74Ref	6201	2440	3761	0.346	0.359	0.337	0.0247	0.0412	0.548	0.98336
HLA-B	74Y	6201	2440	3761	0.654	0.641	0.663	-0.0247	0.0412	0.548	0.98336
HLA-B	98Ref	6201	2440	3761	0.499	0.499	0.499	-0.437	0.734	0.552	0.98336
HLA-DQA1	5Ref	6570	2578	3992	0.471	0.458	0.479	-0.0222	0.0375	0.553	0.98336
HLA-DQA1	5Amb	6570	2578	3992	0.529	0.542	0.521	0.0222	0.0375	0.553	0.98336
HLA-A	62G	6463	2538	3925	0.277	0.284	0.273	0.0243	0.0416	0.56	0.98336
HLA-A	156Q	6463	2538	3925	0.152	0.148	0.155	-0.0298	0.0515	0.564	0.98336
HLA-DRB1	71E	5659	2238	3421	0.141	0.135	0.145	-0.0332	0.0583	0.569	0.98336
HLA-B	177Ref	6201	2440	3761	0.284	0.299	0.275	0.0245	0.0431	0.57	0.98336
HLA-B	177E	6201	2440	3761	0.716	0.701	0.725	-0.0245	0.0431	0.57	0.98336
HLA-B	180Ref	6201	2440	3761	0.284	0.299	0.275	0.0245	0.0431	0.57	0.98336
HLA-B	180Q	6201	2440	3761	0.716	0.701	0.725	-0.0245	0.0431	0.57	0.98336
HLA-C	9S	6577	2585	3992	0.132	0.123	0.138	-0.0315	0.0556	0.571	0.98336
HLA-DPB1	84Ref	6013	2359	3654	0.315	0.324	0.309	0.024	0.0425	0.572	0.98336
HLA-DPB1	85Ref	6013	2359	3654	0.315	0.324	0.309	0.024	0.0425	0.572	0.98336
HLA-DPB1	85G	6013	2359	3654	0.685	0.676	0.691	-0.024	0.0425	0.572	0.98336
HLA-DPB1	86Ref	6013	2359	3654	0.315	0.324	0.309	0.024	0.0425	0.572	0.98336
HLA-DPB1	86P	6013	2359	3654	0.685	0.676	0.691	-0.024	0.0425	0.572	0.98336
HLA-DPB1	87Ref	6013	2359	3654	0.315	0.324	0.309	0.024	0.0425	0.572	0.98336
HLA-DPB1	87M	6013	2359	3654	0.685	0.676	0.691	-0.024	0.0425	0.572	0.98336
HLA-B	1Amb	6201	2440	3761	0.996	0.996	0.996	0.168	0.302	0.578	0.98336
HLA-A	97R	6463	2538	3925	0.354	0.356	0.353	0.0216	0.0391	0.58	0.98336
HLA-B	97W	6201	2440	3761	0.044	0.0432	0.0445	0.0522	0.0957	0.586	0.98336
HLA-C	156L	6577	2585	3992	0.441	0.449	0.436	-0.0204	0.0375	0.586	0.98336
HLA-DQB1	86G	5962	2358	3604	0.0491	0.0488	0.0494	0.0493	0.0906	0.587	0.98336
HLA-C	138Ref	6577	2585	3992	0.871	0.866	0.874	-0.0296	0.055	0.591	0.98336
HLA-C	138K	6577	2585	3992	0.129	0.134	0.126	0.0296	0.055	0.591	0.98336
HLA-DQB1	45Ref	5962	2358	3604	0.784	0.795	0.776	0.0262	0.0491	0.593	0.98336
HLA-DQB1	45E	5962	2358	3604	0.216	0.205	0.224	-0.0262	0.0491	0.593	0.98336
HLA-C	14Ref	6577	2585	3992	0.881	0.89	0.876	0.0311	0.0582	0.594	0.98336
HLA-C	14W	6577	2585	3992	0.119	0.11	0.124	-0.0311	0.0582	0.594	0.98336
HLA-C	49Ref	6577	2585	3992	0.881	0.89	0.876	0.0311	0.0582	0.594	0.98336
HLA-C	49E	6577	2585	3992	0.119	0.11	0.124	-0.0311	0.0582	0.594	0.98336
HLA-B	131Ref	6201	2440	3761	0.299	0.313	0.29	0.0224	0.0426	0.598	0.98336
HLA-B	131S	6201	2440	3761	0.701	0.687	0.71	-0.0224	0.0426	0.598	0.98336
HLA-A	107Ref	6463	2538	3925	0.721	0.715	0.725	-0.0217	0.0415	0.601	0.98336
HLA-A	43Ref	6463	2538	3925	0.989	0.99	0.988	-0.0973	0.187	0.603	0.98336
HLA-A	43R	6463	2538	3925	0.0111	0.00985	0.0118	0.0973	0.187	0.603	0.98336
HLA-C	35Ref	6577	2585	3992	0.87	0.865	0.873	-0.0283	0.0549	0.607	0.98336
HLA-C	35Q	6577	2585	3992	0.13	0.135	0.127	0.0283	0.0549	0.607	0.98336
HLA-B	116L	6201	2440	3761	0.0864	0.0844	0.0876	0.0353	0.0693	0.61	0.98336
HLA-A	107W	6463	2538	3925	0.279	0.285	0.275	0.0211	0.0415	0.612	0.98336
HLA-DQB1	6Ref	5962	2358	3604	0.72	0.737	0.709	0.0228	0.0456	0.617	0.98336
HLA-DQB1	6Amb	5962	2358	3604	0.28	0.263	0.291	-0.0228	0.0456	0.617	0.98336
HLA-DQB1	7Ref	5962	2358	3604	0.72	0.737	0.709	0.0228	0.0456	0.617	0.98336
HLA-DQB1	7Amb	5962	2358	3604	0.28	0.263	0.291	-0.0228	0.0456	0.617	0.98336
HLA-DQB1	8Ref	5962	2358	3604	0.72	0.737	0.709	0.0228	0.0456	0.617	0.98336
HLA-DQB1	8Amb	5962	2358	3604	0.28	0.263	0.291	-0.0228	0.0456	0.617	0.98336
HLA-B	99Ref	6201	2440	3761	0.982	0.982	0.983	-0.072	0.145	0.62	0.98336
HLA-B	59Ref	6201	2440	3761	0.5	0.5	0.5	0.623	1.28	0.627	0.98336
HLA-C	73Ref	6577	2585	3992	0.413	0.421	0.408	-0.0185	0.0381	0.627	0.98336
HLA-C	73A	6577	2585	3992	0.587	0.579	0.592	0.0185	0.0381	0.627	0.98336
HLA-C	143Ref	6577	2585	3992	0.489	0.491	0.488	0.0912	0.19	0.631	0.98336
HLA-C	143S	6577	2585	3992	0.0108	0.0089	0.012	-0.0912	0.19	0.631	0.98336
HLA-C	170Ref	6577	2585	3992	0.489	0.491	0.488	0.0912	0.19	0.631	0.98336
HLA-C	170G	6577	2585	3992	0.0108	0.0089	0.012	-0.0912	0.19	0.631	0.98336
HLA-A	62R	6463	2538	3925	0.124	0.117	0.129	-0.0278	0.0581	0.633	0.98336
HLA-A	63N	6463	2538	3925	0.124	0.117	0.129	-0.0278	0.0581	0.633	0.98336
HLA-B	67S	6201	2440	3761	0.42	0.428	0.414	0.0184	0.0391	0.637	0.98336
HLA-B	11Ref	6201	2440	3761	0.293	0.293	0.293	-0.0199	0.0425	0.639	0.98336
HLA-B	11A	6201	2440	3761	0.707	0.707	0.707	0.0199	0.0425	0.639	0.98336
HLA-A	80Ref	6463	2538	3925	0.828	0.828	0.828	-0.0233	0.0498	0.64	0.98336
HLA-A	81Ref	6463	2538	3925	0.828	0.828	0.828	-0.0233	0.0498	0.64	0.98336
HLA-A	82Ref	6463	2538	3925	0.828	0.828	0.828	-0.0233	0.0498	0.64	0.98336
HLA-A	83Ref	6463	2538	3925	0.828	0.828	0.828	-0.0233	0.0498	0.64	0.98336
HLA-A	79Ref	6463	2538	3925	0.828	0.828	0.828	-0.0229	0.0498	0.645	0.98336
HLA-A	79R	6463	2538	3925	0.172	0.172	0.172	0.0224	0.0498	0.653	0.98336
HLA-A	80I	6463	2538	3925	0.172	0.172	0.172	0.0224	0.0498	0.653	0.98336
HLA-A	81A	6463	2538	3925	0.172	0.172	0.172	0.0224	0.0498	0.653	0.98336
HLA-A	82L	6463	2538	3925	0.172	0.172	0.172	0.0224	0.0498	0.653	0.98336
HLA-A	83R	6463	2538	3925	0.172	0.172	0.172	0.0224	0.0498	0.653	0.98336
HLA-A	95V	6463	2538	3925	0.267	0.274	0.262	0.0186	0.042	0.658	0.98336
HLA-B	97V	6201	2440	3761	0.035	0.0344	0.0354	-0.0457	0.105	0.662	0.98336
HLA-C	11Ref	6577	2585	3992	0.164	0.155	0.17	-0.0222	0.0508	0.662	0.98336
HLA-C	11A	6577	2585	3992	0.836	0.845	0.83	0.0222	0.0508	0.662	0.98336
HLA-DPB1	84G	6013	2359	3654	0.677	0.669	0.682	-0.0184	0.0421	0.662	0.98336
HLA-A	109Ref	6463	2538	3925	0.96	0.96	0.96	-0.0421	0.0966	0.663	0.98336
HLA-DRB1	85A	5659	2238	3421	0.0398	0.034	0.0436	-0.0475	0.109	0.663	0.98336
HLA-DRB1	65Ref	5659	2238	3421	0.996	0.996	0.996	0.13	0.3	0.664	0.98336
HLA-DQA1	41Ref	6570	2578	3992	0.933	0.935	0.932	-0.0326	0.0752	0.665	0.98336
HLA-DQA1	41K	6570	2578	3992	0.0666	0.0648	0.0678	0.0326	0.0752	0.665	0.98336
HLA-DPB1	65Ref	6013	2359	3654	0.831	0.826	0.834	-0.0225	0.0521	0.666	0.98336
HLA-DPB1	65L	6013	2359	3654	0.169	0.174	0.166	0.0225	0.0521	0.666	0.98336
HLA-B	62Ref	6201	2440	3761	0.955	0.957	0.954	0.0397	0.0935	0.671	0.98336
HLA-B	62G	6201	2440	3761	0.0448	0.0428	0.0461	-0.0397	0.0935	0.671	0.98336
HLA-B	145Ref	6201	2440	3761	0.976	0.977	0.974	0.0536	0.127	0.673	0.98336
HLA-B	145L	6201	2440	3761	0.0244	0.0225	0.0257	-0.0536	0.127	0.673	0.98336
HLA-B	163T	6201	2440	3761	0.288	0.278	0.294	-0.018	0.0434	0.678	0.98336
HLA-C	175Ref	6577	2585	3992	0.499	0.499	0.499	-0.313	0.76	0.681	0.98336
HLA-DQA1	40Ref	6570	2578	3992	0.708	0.718	0.701	0.0171	0.0416	0.681	0.98336
HLA-DQA1	40G	6570	2578	3992	0.292	0.282	0.299	-0.0171	0.0416	0.681	0.98336
HLA-DQA1	47C	6570	2578	3992	0.292	0.282	0.299	-0.0171	0.0416	0.681	0.98336
HLA-DQA1	50V	6570	2578	3992	0.292	0.282	0.299	-0.0171	0.0416	0.681	0.98336
HLA-DQA1	51Ref	6570	2578	3992	0.708	0.718	0.701	0.0171	0.0416	0.681	0.98336
HLA-DQA1	51L	6570	2578	3992	0.292	0.282	0.299	-0.0171	0.0416	0.681	0.98336
HLA-DQA1	53Q	6570	2578	3992	0.292	0.282	0.299	-0.0171	0.0416	0.681	0.98336
HLA-A	77S	6463	2538	3925	0.064	0.0634	0.0643	-0.031	0.0769	0.687	0.98336
HLA-A	109L	6463	2538	3925	0.0399	0.04	0.0399	0.0386	0.0967	0.689	0.98336
HLA-DPB1	57Ref	6013	2359	3654	0.839	0.837	0.84	-0.0215	0.0537	0.689	0.98336
HLA-DPB1	57D	6013	2359	3654	0.161	0.163	0.16	0.0215	0.0537	0.689	0.98336
HLA-DQB1	13Ref	5962	2358	3604	0.743	0.758	0.733	0.0183	0.0467	0.694	0.98336
HLA-DRB1	95Amb	5659	2238	3421	0.988	0.986	0.99	-0.0708	0.182	0.697	0.98336
HLA-DRB1	71A	5659	2238	3421	0.147	0.152	0.145	-0.0219	0.0566	0.699	0.98336
HLA-DQA1	56DEL	6570	2578	3992	0.431	0.423	0.435	-0.0144	0.0375	0.701	0.98336
HLA-DQA1	76L	6570	2578	3992	0.431	0.423	0.435	-0.0144	0.0375	0.701	0.98336
HLA-DPB1	76I	6013	2359	3654	0.0295	0.0278	0.0307	-0.044	0.117	0.707	0.98336
HLA-DQB1	13Amb	5962	2358	3604	0.0312	0.0282	0.0332	-0.0431	0.115	0.707	0.98336
HLA-DQB1	14Amb	5962	2358	3604	0.0312	0.0282	0.0332	-0.0431	0.115	0.707	0.98336
HLA-DQB1	15Ref	5962	2358	3604	0.969	0.972	0.967	0.0431	0.115	0.707	0.98336
HLA-DQB1	15Amb	5962	2358	3604	0.0312	0.0282	0.0332	-0.0431	0.115	0.707	0.98336
HLA-DQB1	16Ref	5962	2358	3604	0.969	0.972	0.967	0.0431	0.115	0.707	0.98336
HLA-DQB1	16Amb	5962	2358	3604	0.0312	0.0282	0.0332	-0.0431	0.115	0.707	0.98336
HLA-DQB1	17Ref	5962	2358	3604	0.969	0.972	0.967	0.0431	0.115	0.707	0.98336
HLA-DQB1	17Amb	5962	2358	3604	0.0312	0.0282	0.0332	-0.0431	0.115	0.707	0.98336
HLA-DQB1	18Ref	5962	2358	3604	0.969	0.972	0.967	0.0431	0.115	0.707	0.98336
HLA-DQB1	18Amb	5962	2358	3604	0.0312	0.0282	0.0332	-0.0431	0.115	0.707	0.98336
HLA-DQB1	19Ref	5962	2358	3604	0.969	0.972	0.967	0.0431	0.115	0.707	0.98336
HLA-DQB1	19Amb	5962	2358	3604	0.0312	0.0282	0.0332	-0.0431	0.115	0.707	0.98336
HLA-DQB1	20Ref	5962	2358	3604	0.969	0.972	0.967	0.0431	0.115	0.707	0.98336
HLA-DQB1	20Amb	5962	2358	3604	0.0312	0.0282	0.0332	-0.0431	0.115	0.707	0.98336
HLA-DQB1	70Amb	5962	2358	3604	0.0312	0.0282	0.0332	-0.0431	0.115	0.707	0.98336
HLA-DQB1	71Amb	5962	2358	3604	0.0312	0.0282	0.0332	-0.0431	0.115	0.707	0.98336
HLA-DQB1	72Ref	5962	2358	3604	0.969	0.972	0.967	0.0431	0.115	0.707	0.98336
HLA-DQB1	72Amb	5962	2358	3604	0.0312	0.0282	0.0332	-0.0431	0.115	0.707	0.98336
HLA-DQB1	73Ref	5962	2358	3604	0.969	0.972	0.967	0.0431	0.115	0.707	0.98336
HLA-DQB1	73Amb	5962	2358	3604	0.0312	0.0282	0.0332	-0.0431	0.115	0.707	0.98336
HLA-DQB1	74Amb	5962	2358	3604	0.0312	0.0282	0.0332	-0.0431	0.115	0.707	0.98336
HLA-DQB1	75Amb	5962	2358	3604	0.0312	0.0282	0.0332	-0.0431	0.115	0.707	0.98336
HLA-DQB1	76Ref	5962	2358	3604	0.969	0.972	0.967	0.0431	0.115	0.707	0.98336
HLA-DQB1	76Amb	5962	2358	3604	0.0312	0.0282	0.0332	-0.0431	0.115	0.707	0.98336
HLA-DQB1	77Amb	5962	2358	3604	0.0312	0.0282	0.0332	-0.0431	0.115	0.707	0.98336
HLA-DQB1	78Ref	5962	2358	3604	0.969	0.972	0.967	0.0431	0.115	0.707	0.98336
HLA-DQB1	78Amb	5962	2358	3604	0.0312	0.0282	0.0332	-0.0431	0.115	0.707	0.98336
HLA-DQB1	79Ref	5962	2358	3604	0.969	0.972	0.967	0.0431	0.115	0.707	0.98336
HLA-DQB1	79Amb	5962	2358	3604	0.0312	0.0282	0.0332	-0.0431	0.115	0.707	0.98336
HLA-DQB1	80Ref	5962	2358	3604	0.969	0.972	0.967	0.0431	0.115	0.707	0.98336
HLA-DQB1	80Amb	5962	2358	3604	0.0312	0.0282	0.0332	-0.0431	0.115	0.707	0.98336
HLA-B	65Ref	6201	2440	3761	0.949	0.952	0.947	0.0332	0.0887	0.708	0.98336
HLA-B	65R	6201	2440	3761	0.051	0.0475	0.0532	-0.0332	0.0887	0.708	0.98336
HLA-B	66Ref	6201	2440	3761	0.949	0.952	0.947	0.0332	0.0887	0.708	0.98336
HLA-B	66N	6201	2440	3761	0.051	0.0475	0.0532	-0.0332	0.0887	0.708	0.98336
HLA-B	67M	6201	2440	3761	0.051	0.0475	0.0532	-0.0332	0.0887	0.708	0.98336
HLA-B	70S	6201	2440	3761	0.051	0.0475	0.0532	-0.0332	0.0887	0.708	0.98336
HLA-A	12Ref	6463	2538	3925	0.99	0.99	0.989	-0.0697	0.19	0.714	0.98336
HLA-A	12M	6463	2538	3925	0.0104	0.00965	0.0108	0.0697	0.19	0.714	0.98336
HLA-DQB1	9F	5962	2358	3604	0.153	0.162	0.147	-0.0194	0.0546	0.722	0.98336
HLA-DQA1	25Ref	6570	2578	3992	0.793	0.792	0.794	-0.0162	0.0462	0.725	0.98336
HLA-DQA1	25F	6570	2578	3992	0.207	0.208	0.206	0.0162	0.0462	0.725	0.98336
HLA-DRB1	74E	5659	2238	3421	0.0565	0.0541	0.058	-0.0302	0.0875	0.73	0.98336
HLA-DQA1	34Ref	6570	2578	3992	0.455	0.463	0.45	0.0128	0.0374	0.732	0.98336
HLA-DQA1	34Q	6570	2578	3992	0.545	0.537	0.55	-0.0128	0.0374	0.732	0.98336
HLA-B	12Ref	6201	2440	3761	0.328	0.325	0.329	-0.0138	0.0414	0.738	0.98336
HLA-B	12M	6201	2440	3761	0.672	0.675	0.671	0.0138	0.0414	0.738	0.98336
HLA-C	99Y	6577	2585	3992	0.712	0.713	0.711	0.0136	0.0411	0.74	0.98336
HLA-DRB1	73Ref	5659	2238	3421	0.748	0.743	0.751	0.0153	0.0464	0.741	0.98336
HLA-DRB1	37Y	5659	2238	3421	0.291	0.283	0.296	-0.0147	0.0449	0.743	0.98336
HLA-A	9Ref	6463	2538	3925	0.596	0.602	0.592	-0.0125	0.0383	0.744	0.98336
HLA-DRB1	11P	5659	2238	3421	0.165	0.168	0.162	-0.0177	0.0543	0.744	0.98336
HLA-DRB1	11V	5659	2238	3421	0.156	0.157	0.155	-0.0183	0.056	0.744	0.98336
HLA-DRB1	13R	5659	2238	3421	0.165	0.168	0.162	-0.0177	0.0543	0.744	0.98336
HLA-A	63Ref	6463	2538	3925	0.832	0.837	0.829	0.0163	0.0506	0.747	0.98336
HLA-A	142Ref	6463	2538	3925	0.68	0.676	0.683	-0.0124	0.0399	0.756	0.98336
HLA-A	145Ref	6463	2538	3925	0.68	0.676	0.683	-0.0124	0.0399	0.756	0.98336
HLA-A	142T	6463	2538	3925	0.32	0.324	0.317	0.0118	0.04	0.768	0.98336
HLA-A	145H	6463	2538	3925	0.32	0.324	0.317	0.0118	0.04	0.768	0.98336
HLA-B	45Ref	6201	2440	3761	0.378	0.384	0.375	0.0117	0.0402	0.771	0.98336
HLA-B	99S	6201	2440	3761	0.015	0.0158	0.0145	0.044	0.157	0.78	0.98336
HLA-DPB1	35F	6013	2359	3654	0.862	0.856	0.866	-0.0157	0.0563	0.78	0.98336
HLA-DRB1	67F	5659	2238	3421	0.149	0.139	0.156	-0.0158	0.0574	0.784	0.98336
HLA-DPB1	93Ref	6013	2359	3654	0.0516	0.0521	0.0513	-0.0235	0.089	0.792	0.98336
HLA-DPB1	93Amb	6013	2359	3654	0.948	0.948	0.949	0.0235	0.089	0.792	0.98336
HLA-DPB1	33Ref	6013	2359	3654	0.968	0.967	0.968	0.0287	0.109	0.793	0.98336
HLA-DPB1	33Q	6013	2359	3654	0.0323	0.0335	0.0316	-0.0287	0.109	0.793	0.98336
HLA-DPB1	69R	6013	2359	3654	0.0323	0.0335	0.0316	-0.0287	0.109	0.793	0.98336
HLA-DPB1	35Ref	6013	2359	3654	0.112	0.115	0.11	-0.0159	0.0612	0.795	0.98336
HLA-DRB1	73G	5659	2238	3421	0.252	0.257	0.249	-0.0121	0.0464	0.795	0.98336
HLA-DPB1	5Ref	6013	2359	3654	0.0513	0.0519	0.0509	-0.0229	0.0892	0.798	0.98336
HLA-DPB1	5Amb	6013	2359	3654	0.949	0.948	0.949	0.0229	0.0892	0.798	0.98336
HLA-DQB1	9Amb	5962	2358	3604	0.0409	0.0369	0.0436	0.0259	0.102	0.8	0.98336
HLA-DQB1	10Ref	5962	2358	3604	0.959	0.963	0.956	-0.0259	0.102	0.8	0.98336
HLA-DQB1	10Amb	5962	2358	3604	0.0409	0.0369	0.0436	0.0259	0.102	0.8	0.98336
HLA-DQB1	11Ref	5962	2358	3604	0.959	0.963	0.956	-0.0259	0.102	0.8	0.98336
HLA-DQB1	11Amb	5962	2358	3604	0.0409	0.0369	0.0436	0.0259	0.102	0.8	0.98336
HLA-DQB1	12Ref	5962	2358	3604	0.959	0.963	0.956	-0.0259	0.102	0.8	0.98336
HLA-DQB1	12Amb	5962	2358	3604	0.0409	0.0369	0.0436	0.0259	0.102	0.8	0.98336
HLA-DQB1	81Ref	5962	2358	3604	0.959	0.963	0.956	-0.0259	0.102	0.8	0.98336
HLA-DQB1	81Amb	5962	2358	3604	0.0409	0.0369	0.0436	0.0259	0.102	0.8	0.98336
HLA-DQB1	82Ref	5962	2358	3604	0.959	0.963	0.956	-0.0259	0.102	0.8	0.98336
HLA-DQB1	82Amb	5962	2358	3604	0.0409	0.0369	0.0436	0.0259	0.102	0.8	0.98336
HLA-DQB1	83Ref	5962	2358	3604	0.959	0.963	0.956	-0.0259	0.102	0.8	0.98336
HLA-DQB1	83Amb	5962	2358	3604	0.0409	0.0369	0.0436	0.0259	0.102	0.8	0.98336
HLA-DQB1	84Amb	5962	2358	3604	0.0409	0.0369	0.0436	0.0259	0.102	0.8	0.98336
HLA-DQB1	85Amb	5962	2358	3604	0.0409	0.0369	0.0436	0.0259	0.102	0.8	0.98336
HLA-DQB1	86Amb	5962	2358	3604	0.0409	0.0369	0.0436	0.0259	0.102	0.8	0.98336
HLA-DQB1	87Amb	5962	2358	3604	0.0409	0.0369	0.0436	0.0259	0.102	0.8	0.98336
HLA-DQB1	88Ref	5962	2358	3604	0.959	0.963	0.956	-0.0259	0.102	0.8	0.98336
HLA-DQB1	88Amb	5962	2358	3604	0.0409	0.0369	0.0436	0.0259	0.102	0.8	0.98336
HLA-DQB1	89Amb	5962	2358	3604	0.0409	0.0369	0.0436	0.0259	0.102	0.8	0.98336
HLA-DQB1	90Amb	5962	2358	3604	0.0409	0.0369	0.0436	0.0259	0.102	0.8	0.98336
HLA-DQB1	91Ref	5962	2358	3604	0.959	0.963	0.956	-0.0259	0.102	0.8	0.98336
HLA-DQB1	91Amb	5962	2358	3604	0.0409	0.0369	0.0436	0.0259	0.102	0.8	0.98336
HLA-DQB1	92Ref	5962	2358	3604	0.959	0.963	0.956	-0.0259	0.102	0.8	0.98336
HLA-DQB1	92Amb	5962	2358	3604	0.0409	0.0369	0.0436	0.0259	0.102	0.8	0.98336
HLA-DQB1	93Ref	5962	2358	3604	0.959	0.963	0.956	-0.0259	0.102	0.8	0.98336
HLA-DQB1	93Amb	5962	2358	3604	0.0409	0.0369	0.0436	0.0259	0.102	0.8	0.98336
HLA-B	163Ref	6201	2440	3761	0.248	0.259	0.241	0.0112	0.0448	0.803	0.98336
HLA-DQB1	13A	5962	2358	3604	0.226	0.214	0.234	-0.012	0.0484	0.804	0.98336
HLA-DQB1	26Y	5962	2358	3604	0.226	0.214	0.234	-0.012	0.0484	0.804	0.98336
HLA-DPB1	11Ref	6013	2359	3654	0.772	0.772	0.773	0.0113	0.0471	0.811	0.98336
HLA-DPB1	11L	6013	2359	3654	0.228	0.228	0.227	-0.0113	0.0471	0.811	0.98336
HLA-B	24Ref	6201	2440	3761	0.383	0.383	0.383	-0.00936	0.0399	0.815	0.98336
HLA-DPB1	55D	6013	2359	3654	0.455	0.448	0.459	0.00879	0.0395	0.824	0.98336
HLA-DPB1	56Ref	6013	2359	3654	0.545	0.552	0.541	-0.00879	0.0395	0.824	0.98336
HLA-DPB1	56E	6013	2359	3654	0.455	0.448	0.459	0.00879	0.0395	0.824	0.98336
HLA-B	143Ref	6201	2440	3761	0.95	0.948	0.952	0.019	0.0875	0.828	0.98336
HLA-B	143S	6201	2440	3761	0.0496	0.0518	0.0481	-0.019	0.0875	0.828	0.98336
HLA-B	147Ref	6201	2440	3761	0.95	0.948	0.952	0.019	0.0875	0.828	0.98336
HLA-B	147L	6201	2440	3761	0.0496	0.0518	0.0481	-0.019	0.0875	0.828	0.98336
HLA-DRB1	70D	5659	2238	3421	0.433	0.422	0.441	0.00894	0.0411	0.828	0.98336
HLA-DRB1	70Ref	5659	2238	3421	0.516	0.53	0.508	-0.00883	0.0409	0.829	0.98336
HLA-A	183Amb	6463	2538	3925	0.493	0.494	0.493	-0.0508	0.242	0.834	0.98336
HLA-A	90Ref	6463	2538	3925	0.284	0.283	0.285	-0.00875	0.0421	0.836	0.98336
HLA-DQB1	9Ref	5962	2358	3604	0.806	0.801	0.81	0.01	0.0496	0.84	0.98336
HLA-B	67Ref	6201	2440	3761	0.147	0.153	0.144	-0.0107	0.0542	0.844	0.98336
HLA-B	70Ref	6201	2440	3761	0.147	0.153	0.144	-0.0107	0.0542	0.844	0.98336
HLA-A	90A	6463	2538	3925	0.716	0.717	0.715	0.00808	0.0421	0.848	0.98336
HLA-DQB1	37Ref	5962	2358	3604	0.811	0.81	0.812	-0.0107	0.0557	0.848	0.98336
HLA-A	152W	6463	2538	3925	0.0149	0.013	0.0161	-0.0306	0.161	0.849	0.98336
HLA-DRB1	8Ref	5659	2238	3421	0.998	0.998	0.998	0.0886	0.467	0.849	0.98336
HLA-DRB1	15Ref	5659	2238	3421	0.998	0.998	0.998	0.0886	0.467	0.849	0.98336
HLA-DRB1	17Ref	5659	2238	3421	0.998	0.998	0.998	0.0886	0.467	0.849	0.98336
HLA-DRB1	67Ref	5659	2238	3421	0.409	0.416	0.405	0.00777	0.0408	0.849	0.98336
HLA-DRB1	94Amb	5659	2238	3421	0.372	0.374	0.37	0.00788	0.0421	0.852	0.98336
HLA-B	67F	6201	2440	3761	0.254	0.25	0.257	-0.00832	0.0449	0.853	0.98336
HLA-DRB1	7Ref	5659	2238	3421	0.985	0.986	0.985	-0.0307	0.168	0.855	0.98336
HLA-DRB1	7Amb	5659	2238	3421	0.0149	0.0143	0.0153	0.0307	0.168	0.855	0.98336
HLA-B	97T	6201	2440	3761	0.121	0.118	0.124	0.0103	0.0587	0.861	0.98336
HLA-C	6Ref	6577	2585	3992	0.0323	0.0325	0.0322	0.0178	0.105	0.866	0.98336
HLA-C	6R	6577	2585	3992	0.968	0.968	0.968	-0.0178	0.105	0.866	0.98336
HLA-C	9Ref	6577	2585	3992	0.0323	0.0325	0.0322	0.0178	0.105	0.866	0.98336
HLA-C	99Ref	6577	2585	3992	0.0323	0.0325	0.0322	0.0178	0.105	0.866	0.98336
HLA-DPB1	8Ref	6013	2359	3654	0.293	0.296	0.291	-0.00718	0.0433	0.868	0.98336
HLA-DPB1	8L	6013	2359	3654	0.707	0.704	0.709	0.00718	0.0433	0.868	0.98336
HLA-DPB1	9F	6013	2359	3654	0.707	0.704	0.709	0.00718	0.0433	0.868	0.98336
HLA-DRB1	37F	5659	2238	3421	0.155	0.156	0.154	0.00943	0.0568	0.868	0.98336
HLA-A	163Ref	6463	2538	3925	0.283	0.282	0.284	-0.00683	0.0422	0.871	0.98336
HLA-A	163T	6463	2538	3925	0.716	0.717	0.716	0.00677	0.0422	0.872	0.98336
HLA-B	163L	6201	2440	3761	0.464	0.462	0.465	0.00608	0.0388	0.875	0.98336
HLA-B	171Ref	6201	2440	3761	0.838	0.844	0.835	-0.00801	0.0533	0.88	0.98336
HLA-B	171H	6201	2440	3761	0.162	0.156	0.165	0.00801	0.0533	0.88	0.98336
HLA-B	178Ref	6201	2440	3761	0.171	0.181	0.165	-0.00755	0.0508	0.882	0.98336
HLA-B	178T	6201	2440	3761	0.829	0.819	0.835	0.00755	0.0508	0.882	0.98336
HLA-A	152Ref	6463	2538	3925	0.217	0.22	0.216	-0.00668	0.0457	0.884	0.98336
HLA-C	114Ref	6577	2585	3992	0.74	0.746	0.736	0.00611	0.0424	0.886	0.98336
HLA-C	114N	6577	2585	3992	0.26	0.254	0.264	-0.00611	0.0424	0.886	0.98336
HLA-DRB1	70R	5659	2238	3421	0.0497	0.048	0.0509	0.0129	0.0925	0.889	0.98336
HLA-B	152Ref	6201	2440	3761	0.348	0.351	0.346	0.00551	0.0402	0.891	0.98336
HLA-B	152V	6201	2440	3761	0.652	0.649	0.654	-0.00551	0.0402	0.891	0.98336
HLA-B	156Ref	6201	2440	3761	0.129	0.135	0.124	0.00771	0.0569	0.892	0.98336
HLA-A	62L	6463	2538	3925	0.0431	0.0457	0.0414	0.0122	0.091	0.893	0.98336
HLA-A	63Q	6463	2538	3925	0.0431	0.0457	0.0414	0.0122	0.091	0.893	0.98336
HLA-DRB1	9K	5659	2238	3421	0.0102	0.0114	0.0095	0.0257	0.191	0.893	0.98336
HLA-DRB1	11D	5659	2238	3421	0.0102	0.0114	0.0095	0.0257	0.191	0.893	0.98336
HLA-DRB1	28H	5659	2238	3421	0.0102	0.0114	0.0095	0.0257	0.191	0.893	0.98336
HLA-DRB1	30G	5659	2238	3421	0.0102	0.0114	0.0095	0.0257	0.191	0.893	0.98336
HLA-C	113Ref	6577	2585	3992	0.972	0.973	0.971	0.0151	0.115	0.895	0.98336
HLA-C	113H	6577	2585	3992	0.0281	0.0267	0.0291	-0.0151	0.115	0.895	0.98336
HLA-DQB1	28Ref	5962	2358	3604	0.821	0.819	0.823	0.00757	0.0572	0.895	0.98336
HLA-DQB1	28S	5962	2358	3604	0.179	0.181	0.177	-0.00757	0.0572	0.895	0.98336
HLA-DQB1	30S	5962	2358	3604	0.179	0.181	0.177	-0.00757	0.0572	0.895	0.98336
HLA-DQB1	37I	5962	2358	3604	0.179	0.181	0.177	-0.00757	0.0572	0.895	0.98336
HLA-DQB1	46Ref	5962	2358	3604	0.821	0.819	0.823	0.00757	0.0572	0.895	0.98336
HLA-DQB1	46E	5962	2358	3604	0.179	0.181	0.177	-0.00757	0.0572	0.895	0.98336
HLA-DQB1	47Ref	5962	2358	3604	0.821	0.819	0.823	0.00757	0.0572	0.895	0.98336
HLA-DQB1	47F	5962	2358	3604	0.179	0.181	0.177	-0.00757	0.0572	0.895	0.98336
HLA-DQB1	52Ref	5962	2358	3604	0.821	0.819	0.823	0.00757	0.0572	0.895	0.98336
HLA-DQB1	52L	5962	2358	3604	0.179	0.181	0.177	-0.00757	0.0572	0.895	0.98336
HLA-DQB1	55L	5962	2358	3604	0.179	0.181	0.177	-0.00757	0.0572	0.895	0.98336
HLA-DQB1	71K	5962	2358	3604	0.179	0.181	0.177	-0.00757	0.0572	0.895	0.98336
HLA-DQB1	74A	5962	2358	3604	0.179	0.181	0.177	-0.00757	0.0572	0.895	0.98336
HLA-DPB1	91Ref	6013	2359	3654	0.976	0.974	0.978	-0.0154	0.124	0.902	0.984313
HLA-DPB1	91Amb	6013	2359	3654	0.024	0.0265	0.0224	0.0154	0.124	0.902	0.984313
HLA-DPB1	92Ref	6013	2359	3654	0.976	0.974	0.978	-0.0154	0.124	0.902	0.984313
HLA-DPB1	92Amb	6013	2359	3654	0.024	0.0265	0.0224	0.0154	0.124	0.902	0.984313
HLA-A	149T	6463	2538	3925	0.0663	0.0625	0.0688	-0.0094	0.0775	0.903	0.984313
HLA-A	156W	6463	2538	3925	0.119	0.112	0.124	-0.00686	0.0593	0.908	0.988202
HLA-A	156L	6463	2538	3925	0.571	0.577	0.567	-0.00406	0.0378	0.914	0.990902
HLA-DQB1	57S	5962	2358	3604	0.0252	0.0233	0.0265	-0.0138	0.128	0.914	0.990902
HLA-DRB1	60Ref	5659	2238	3421	0.816	0.815	0.817	-0.00556	0.0524	0.916	0.990902
HLA-DRB1	94Ref	5659	2238	3421	0.628	0.626	0.629	-0.0043	0.0421	0.919	0.990902
HLA-A	149Ref	6463	2538	3925	0.934	0.937	0.931	0.00712	0.0774	0.927	0.990902
HLA-A	102Ref	6463	2538	3925	0.496	0.497	0.496	0.0308	0.34	0.928	0.990902
HLA-B	95I	6201	2440	3761	0.302	0.303	0.302	0.00369	0.0418	0.93	0.990902
HLA-C	99S	6577	2585	3992	0.123	0.132	0.118	0.00493	0.056	0.93	0.990902
HLA-A	31Ref	6463	2538	3925	0.5	0.499	0.5	-11.4	138	0.934	0.990902
HLA-A	35Ref	6463	2538	3925	0.5	0.499	0.5	-11.4	138	0.934	0.990902
HLA-A	1Amb	6463	2538	3925	0.496	0.496	0.496	-0.0254	0.314	0.936	0.990902
HLA-A	54Ref	6463	2538	3925	0.5	0.5	0.5	-0.118	1.48	0.937	0.990902
HLA-DRB1	74Ref	5659	2238	3421	0.663	0.657	0.666	0.00291	0.0422	0.945	0.990902
HLA-B	4Ref	6201	2440	3761	0.5	0.5	0.5	11.9	183	0.948	0.990902
HLA-DRB1	67I	5659	2238	3421	0.441	0.445	0.438	0.00265	0.0403	0.948	0.990902
HLA-DRB1	80Ref	5659	2238	3421	0.499	0.5	0.499	12.9	200	0.949	0.990902
HLA-DRB1	81Ref	5659	2238	3421	0.499	0.5	0.499	12.9	200	0.949	0.990902
HLA-DRB1	82Ref	5659	2238	3421	0.499	0.5	0.499	12.9	200	0.949	0.990902
HLA-DRB1	83Ref	5659	2238	3421	0.499	0.5	0.499	12.9	200	0.949	0.990902
HLA-DPB1	6Ref	6013	2359	3654	0.5	0.5	0.5	-12.3	197	0.95	0.990902
HLA-DPB1	7Ref	6013	2359	3654	0.5	0.5	0.5	-12.3	197	0.95	0.990902
HLA-A	105S	6463	2538	3925	0.666	0.668	0.665	-0.00247	0.0401	0.951	0.990902
HLA-B	52Ref	6201	2440	3761	0.5	0.5	0.5	-11.3	197	0.954	0.990902
HLA-A	50Ref	6463	2538	3925	0.5	0.5	0.5	-11.1	197	0.955	0.990902
HLA-A	51Ref	6463	2538	3925	0.5	0.5	0.5	-11.1	197	0.955	0.990902
HLA-A	52Ref	6463	2538	3925	0.5	0.5	0.5	-11.1	197	0.955	0.990902
HLA-A	53Ref	6463	2538	3925	0.5	0.5	0.5	-11.1	197	0.955	0.990902
HLA-A	55Ref	6463	2538	3925	0.5	0.5	0.5	-11.1	197	0.955	0.990902
HLA-A	57Ref	6463	2538	3925	0.5	0.5	0.5	-11.1	197	0.955	0.990902
HLA-A	58Ref	6463	2538	3925	0.5	0.5	0.5	-11.1	197	0.955	0.990902
HLA-A	59Ref	6463	2538	3925	0.5	0.5	0.5	-11.1	197	0.955	0.990902
HLA-DRB1	37L	5659	2238	3421	0.0183	0.0176	0.0187	-0.00757	0.151	0.96	0.992776
HLA-DRB1	38L	5659	2238	3421	0.0183	0.0176	0.0187	-0.00757	0.151	0.96	0.992776
HLA-A	14Ref	6463	2538	3925	0.5	0.5	0.5	9.29	197	0.962	0.992776
HLA-A	105Ref	6463	2538	3925	0.334	0.332	0.335	0.00186	0.0401	0.963	0.992776
HLA-C	156W	6577	2585	3992	0.207	0.197	0.214	0.00208	0.0464	0.964	0.992776
HLA-C	156Q	6577	2585	3992	0.0423	0.0455	0.0402	0.00296	0.0922	0.974	0.992878
HLA-C	116F	6577	2585	3992	0.28	0.275	0.284	0.00118	0.0416	0.977	0.992878
HLA-DQA1	47K	6570	2578	3992	0.138	0.141	0.137	-0.00103	0.0541	0.985	0.992878
HLA-DQA1	52H	6570	2578	3992	0.138	0.141	0.137	-0.00103	0.0541	0.985	0.992878
HLA-DQA1	54Ref	6570	2578	3992	0.862	0.859	0.863	0.00103	0.0541	0.985	0.992878
HLA-DQA1	54L	6570	2578	3992	0.138	0.141	0.137	-0.00103	0.0541	0.985	0.992878
HLA-C	77Ref	6577	2585	3992	0.616	0.621	0.612	0.000558	0.0381	0.988	0.992878
HLA-C	77N	6577	2585	3992	0.384	0.379	0.388	-0.000558	0.0381	0.988	0.992878
HLA-C	80Ref	6577	2585	3992	0.616	0.621	0.612	0.000558	0.0381	0.988	0.992878
HLA-C	80K	6577	2585	3992	0.384	0.379	0.388	-0.000558	0.0381	0.988	0.992878
HLA-DRB1	30H	5659	2238	3421	0.0186	0.0179	0.019	0.00218	0.15	0.988	0.992878
HLA-B	94Ref	6201	2440	3761	0.713	0.713	0.713	-0.000608	0.0423	0.989	0.992878
HLA-B	94I	6201	2440	3761	0.287	0.287	0.287	0.000608	0.0423	0.989	0.992878
HLA-B	69Ref	6201	2440	3761	0.235	0.241	0.231	-0.00058	0.0454	0.99	0.992878
HLA-B	69T	6201	2440	3761	0.765	0.759	0.769	0.00058	0.0454	0.99	0.992878
HLA-B	70N	6201	2440	3761	0.765	0.759	0.769	0.00058	0.0454	0.99	0.992878
HLA-B	71Ref	6201	2440	3761	0.235	0.241	0.231	-0.00058	0.0454	0.99	0.992878
HLA-B	71T	6201	2440	3761	0.765	0.759	0.769	0.00058	0.0454	0.99	0.992878
HLA-B	67C	6201	2440	3761	0.128	0.122	0.132	-0.000293	0.0582	0.996	0.996
HLA-C	156Ref	6577	2585	3992	0.294	0.29	0.297	0.000207	0.0408	0.996	0.996
HLA-DRB1	10E	5659	2238	3421	0.00998	0.0116	0.00892	0.467	0.202	0.0209	NA
HLA-DRB1	30R	5659	2238	3421	0.00998	0.0116	0.00892	0.467	0.202	0.0209	NA
HLA-DRB1	31V	5659	2238	3421	0.00998	0.0116	0.00892	0.467	0.202	0.0209	NA
HLA-DRB1	38A	5659	2238	3421	0.00998	0.0116	0.00892	0.467	0.202	0.0209	NA
HLA-DRB1	40Y	5659	2238	3421	0.00998	0.0116	0.00892	0.467	0.202	0.0209	NA
HLA-DQB1	37D	5962	2358	3604	0.00973	0.00869	0.0104	0.257	0.208	0.216	NA
HLA-B	76V	6201	2440	3761	0.000968	0.00041	0.00133	-0.822	0.78	0.292	NA
HLA-B	77G	6201	2440	3761	0.000968	0.00041	0.00133	-0.822	0.78	0.292	NA
HLA-B	90D	6201	2440	3761	0.000968	0.00041	0.00133	-0.822	0.78	0.292	NA
HLA-B	103M	6201	2440	3761	0.000968	0.00041	0.00133	-0.822	0.78	0.292	NA
HLA-C	1Ref	6577	2585	3992	0.00205	0.00232	0.00188	0.408	0.407	0.316	NA
HLA-C	183Ref	6577	2585	3992	0.00205	0.00232	0.00188	0.408	0.407	0.316	NA
HLA-A	164F	6463	2538	3925	0.000542	0.000394	0.000637	-0.821	0.852	0.335	NA
HLA-A	182A	6463	2538	3925	0.000542	0.000394	0.000637	-0.821	0.852	0.335	NA
HLA-DQA1	6Amb	6570	2578	3992	0.00213	0.00252	0.00188	0.348	0.395	0.378	NA
HLA-DQA1	7Amb	6570	2578	3992	0.00213	0.00252	0.00188	0.348	0.395	0.378	NA
HLA-DQA1	8Amb	6570	2578	3992	0.00213	0.00252	0.00188	0.348	0.395	0.378	NA
HLA-DQA1	9Amb	6570	2578	3992	0.00213	0.00252	0.00188	0.348	0.395	0.378	NA
HLA-DQA1	10Amb	6570	2578	3992	0.00213	0.00252	0.00188	0.348	0.395	0.378	NA
HLA-DQA1	11Amb	6570	2578	3992	0.00213	0.00252	0.00188	0.348	0.395	0.378	NA
HLA-DQA1	84T	6570	2578	3992	0.00198	0.00097	0.00263	-0.35	0.514	0.496	NA
HLA-B	183Ref	6201	2440	3761	0.0079	0.0082	0.00771	0.136	0.216	0.529	NA
HLA-B	99F	6201	2440	3761	0.00266	0.00266	0.00266	0.233	0.374	0.533	NA
HLA-DPB1	84V	6013	2359	3654	0.0089	0.00763	0.00972	-0.131	0.213	0.54	NA
HLA-B	98T	6201	2440	3761	0.000726	0.000615	0.000798	0.437	0.734	0.552	NA
HLA-B	1Ref	6201	2440	3761	0.00411	0.00369	0.00439	-0.168	0.302	0.578	NA
HLA-B	59H	6201	2440	3761	0.000242	0.000205	0.000266	-0.623	1.28	0.627	NA
HLA-C	175R	6577	2585	3992	0.000608	0.00058	0.000626	0.313	0.76	0.681	NA
HLA-C	152T	6577	2585	3992	0.000836	0.00058	0.001	-0.186	0.696	0.79	NA
HLA-A	163E	6463	2538	3925	0.000774	0.000985	0.000637	-0.165	0.685	0.81	NA
HLA-A	102H	6463	2538	3925	0.00364	0.00236	0.00446	-0.0771	0.348	0.824	NA
HLA-DRB1	8Amb	5659	2238	3421	0.00212	0.00156	0.00248	-0.0886	0.467	0.849	NA
HLA-DRB1	9Amb	5659	2238	3421	0.00212	0.00156	0.00248	-0.0886	0.467	0.849	NA
HLA-DRB1	10Amb	5659	2238	3421	0.00212	0.00156	0.00248	-0.0886	0.467	0.849	NA
HLA-DRB1	11Amb	5659	2238	3421	0.00212	0.00156	0.00248	-0.0886	0.467	0.849	NA
HLA-DRB1	12Amb	5659	2238	3421	0.00212	0.00156	0.00248	-0.0886	0.467	0.849	NA
HLA-DRB1	13Amb	5659	2238	3421	0.00212	0.00156	0.00248	-0.0886	0.467	0.849	NA
HLA-DRB1	14Amb	5659	2238	3421	0.00212	0.00156	0.00248	-0.0886	0.467	0.849	NA
HLA-DRB1	15Amb	5659	2238	3421	0.00212	0.00156	0.00248	-0.0886	0.467	0.849	NA
HLA-DRB1	16Amb	5659	2238	3421	0.00212	0.00156	0.00248	-0.0886	0.467	0.849	NA
HLA-DRB1	17Amb	5659	2238	3421	0.00212	0.00156	0.00248	-0.0886	0.467	0.849	NA
HLA-A	183Ref	6463	2538	3925	0.0065	0.00611	0.00675	0.0289	0.244	0.906	NA
HLA-A	31S	6463	2538	3925	0.000232	0.000591	0	11.4	138	0.934	NA
HLA-A	35Q	6463	2538	3925	0.000232	0.000591	0	11.4	138	0.934	NA
HLA-A	56E	6463	2538	3925	0.000232	0.000591	0	11.4	138	0.934	NA
HLA-A	74N	6463	2538	3925	0.000232	0.000591	0	11.4	138	0.934	NA
HLA-A	1Ref	6463	2538	3925	0.00379	0.00394	0.00369	0.0254	0.314	0.936	NA
HLA-A	54R	6463	2538	3925	0.000155	0.000197	0.000127	0.118	1.48	0.937	NA
HLA-DRB1	31L	5659	2238	3421	0.000353	0	0.000585	-12.1	153	0.937	NA
HLA-DRB1	32X	5659	2238	3421	0.000353	0	0.000585	-12.1	153	0.937	NA
HLA-DRB1	33V1	5659	2238	3421	0.000353	0	0.000585	-12.1	153	0.937	NA
HLA-DRB1	37V1	5659	2238	3421	0.000353	0	0.000585	-12.1	153	0.937	NA
HLA-DRB1	38V1	5659	2238	3421	0.000353	0	0.000585	-12.1	153	0.937	NA
HLA-DRB1	40V1	5659	2238	3421	0.000353	0	0.000585	-12.1	153	0.937	NA
HLA-DRB1	47V1	5659	2238	3421	0.000353	0	0.000585	-12.1	153	0.937	NA
HLA-DRB1	57V1	5659	2238	3421	0.000353	0	0.000585	-12.1	153	0.937	NA
HLA-DRB1	58V1	5659	2238	3421	0.000353	0	0.000585	-12.1	153	0.937	NA
HLA-DRB1	60V1	5659	2238	3421	0.000353	0	0.000585	-12.1	153	0.937	NA
HLA-DRB1	65V1	5659	2238	3421	0.000353	0	0.000585	-12.1	153	0.937	NA
HLA-DRB1	67V1	5659	2238	3421	0.000353	0	0.000585	-12.1	153	0.937	NA
HLA-DRB1	70V1	5659	2238	3421	0.000353	0	0.000585	-12.1	153	0.937	NA
HLA-DRB1	71V1	5659	2238	3421	0.000353	0	0.000585	-12.1	153	0.937	NA
HLA-DRB1	73V1	5659	2238	3421	0.000353	0	0.000585	-12.1	153	0.937	NA
HLA-DRB1	74V1	5659	2238	3421	0.000353	0	0.000585	-12.1	153	0.937	NA
HLA-DRB1	77V1	5659	2238	3421	0.000353	0	0.000585	-12.1	153	0.937	NA
HLA-DRB1	78V1	5659	2238	3421	0.000353	0	0.000585	-12.1	153	0.937	NA
HLA-DRB1	80V1	5659	2238	3421	0.000353	0	0.000585	-12.1	153	0.937	NA
HLA-DRB1	81V1	5659	2238	3421	0.000353	0	0.000585	-12.1	153	0.937	NA
HLA-DRB1	82V1	5659	2238	3421	0.000353	0	0.000585	-12.1	153	0.937	NA
HLA-DRB1	83V1	5659	2238	3421	0.000353	0	0.000585	-12.1	153	0.937	NA
HLA-DRB1	85V1	5659	2238	3421	0.000353	0	0.000585	-12.1	153	0.937	NA
HLA-DRB1	86V1	5659	2238	3421	0.000353	0	0.000585	-12.1	153	0.937	NA
HLA-B	4F	6201	2440	3761	0.000242	0	0.000399	-11.9	183	0.948	NA
HLA-DRB1	87V1	5659	2238	3421	0.00053	0	0.000877	-12.9	200	0.949	NA
HLA-DRB1	88V1	5659	2238	3421	0.00053	0	0.000877	-12.9	200	0.949	NA
HLA-DRB1	89V1	5659	2238	3421	0.00053	0	0.000877	-12.9	200	0.949	NA
HLA-DRB1	90V1	5659	2238	3421	0.00053	0	0.000877	-12.9	200	0.949	NA
HLA-DRB1	91V1	5659	2238	3421	0.00053	0	0.000877	-12.9	200	0.949	NA
HLA-DRB1	92V1	5659	2238	3421	0.00053	0	0.000877	-12.9	200	0.949	NA
HLA-DRB1	93V1	5659	2238	3421	0.00053	0	0.000877	-12.9	200	0.949	NA
HLA-DRB1	94V1	5659	2238	3421	0.00053	0	0.000877	-12.9	200	0.949	NA
HLA-DRB1	95V1	5659	2238	3421	0.00053	0	0.000877	-12.9	200	0.949	NA
HLA-DPB1	6Amb	6013	2359	3654	8.32e-05	0.000212	0	12.3	197	0.95	NA
HLA-DPB1	7Amb	6013	2359	3654	8.32e-05	0.000212	0	12.3	197	0.95	NA
HLA-B	45G	6201	2440	3761	8.06e-05	0.000205	0	11.3	197	0.954	NA
HLA-B	52V	6201	2440	3761	8.06e-05	0.000205	0	11.3	197	0.954	NA
HLA-A	50R	6463	2538	3925	7.74e-05	0.000197	0	11.1	197	0.955	NA
HLA-A	51G	6463	2538	3925	7.74e-05	0.000197	0	11.1	197	0.955	NA
HLA-A	52W	6463	2538	3925	7.74e-05	0.000197	0	11.1	197	0.955	NA
HLA-A	53S	6463	2538	3925	7.74e-05	0.000197	0	11.1	197	0.955	NA
HLA-A	55G	6463	2538	3925	7.74e-05	0.000197	0	11.1	197	0.955	NA
HLA-A	57R	6463	2538	3925	7.74e-05	0.000197	0	11.1	197	0.955	NA
HLA-A	58G	6463	2538	3925	7.74e-05	0.000197	0	11.1	197	0.955	NA
HLA-A	59X	6463	2538	3925	7.74e-05	0.000197	0	11.1	197	0.955	NA
HLA-A	62V1	6463	2538	3925	7.74e-05	0.000197	0	11.1	197	0.955	NA
HLA-A	63V1	6463	2538	3925	7.74e-05	0.000197	0	11.1	197	0.955	NA
HLA-A	65V1	6463	2538	3925	7.74e-05	0.000197	0	11.1	197	0.955	NA
HLA-A	66V1	6463	2538	3925	7.74e-05	0.000197	0	11.1	197	0.955	NA
HLA-A	67V1	6463	2538	3925	7.74e-05	0.000197	0	11.1	197	0.955	NA
HLA-A	70V1	6463	2538	3925	7.74e-05	0.000197	0	11.1	197	0.955	NA
HLA-A	73V1	6463	2538	3925	7.74e-05	0.000197	0	11.1	197	0.955	NA
HLA-A	74V1	6463	2538	3925	7.74e-05	0.000197	0	11.1	197	0.955	NA
HLA-A	76V1	6463	2538	3925	7.74e-05	0.000197	0	11.1	197	0.955	NA
HLA-A	77V1	6463	2538	3925	7.74e-05	0.000197	0	11.1	197	0.955	NA
HLA-A	79V1	6463	2538	3925	7.74e-05	0.000197	0	11.1	197	0.955	NA
HLA-A	80V1	6463	2538	3925	7.74e-05	0.000197	0	11.1	197	0.955	NA
HLA-A	81V1	6463	2538	3925	7.74e-05	0.000197	0	11.1	197	0.955	NA
HLA-A	82V1	6463	2538	3925	7.74e-05	0.000197	0	11.1	197	0.955	NA
HLA-A	83V1	6463	2538	3925	7.74e-05	0.000197	0	11.1	197	0.955	NA
HLA-A	90V1	6463	2538	3925	7.74e-05	0.000197	0	11.1	197	0.955	NA
HLA-A	95V1	6463	2538	3925	7.74e-05	0.000197	0	11.1	197	0.955	NA
HLA-A	97V1	6463	2538	3925	7.74e-05	0.000197	0	11.1	197	0.955	NA
HLA-A	99V1	6463	2538	3925	7.74e-05	0.000197	0	11.1	197	0.955	NA
HLA-A	102V1	6463	2538	3925	7.74e-05	0.000197	0	11.1	197	0.955	NA
HLA-A	105V1	6463	2538	3925	7.74e-05	0.000197	0	11.1	197	0.955	NA
HLA-A	107V1	6463	2538	3925	7.74e-05	0.000197	0	11.1	197	0.955	NA
HLA-A	109V1	6463	2538	3925	7.74e-05	0.000197	0	11.1	197	0.955	NA
HLA-A	114V1	6463	2538	3925	7.74e-05	0.000197	0	11.1	197	0.955	NA
HLA-A	116V1	6463	2538	3925	7.74e-05	0.000197	0	11.1	197	0.955	NA
HLA-A	127V1	6463	2538	3925	7.74e-05	0.000197	0	11.1	197	0.955	NA
HLA-A	142V1	6463	2538	3925	7.74e-05	0.000197	0	11.1	197	0.955	NA
HLA-A	144V1	6463	2538	3925	7.74e-05	0.000197	0	11.1	197	0.955	NA
HLA-A	145V1	6463	2538	3925	7.74e-05	0.000197	0	11.1	197	0.955	NA
HLA-A	149V1	6463	2538	3925	7.74e-05	0.000197	0	11.1	197	0.955	NA
HLA-A	150V1	6463	2538	3925	7.74e-05	0.000197	0	11.1	197	0.955	NA
HLA-A	151V1	6463	2538	3925	7.74e-05	0.000197	0	11.1	197	0.955	NA
HLA-A	152V1	6463	2538	3925	7.74e-05	0.000197	0	11.1	197	0.955	NA
HLA-A	156V1	6463	2538	3925	7.74e-05	0.000197	0	11.1	197	0.955	NA
HLA-A	158V1	6463	2538	3925	7.74e-05	0.000197	0	11.1	197	0.955	NA
HLA-A	161V1	6463	2538	3925	7.74e-05	0.000197	0	11.1	197	0.955	NA
HLA-A	163V1	6463	2538	3925	7.74e-05	0.000197	0	11.1	197	0.955	NA
HLA-A	164V1	6463	2538	3925	7.74e-05	0.000197	0	11.1	197	0.955	NA
HLA-A	166V1	6463	2538	3925	7.74e-05	0.000197	0	11.1	197	0.955	NA
HLA-A	167V1	6463	2538	3925	7.74e-05	0.000197	0	11.1	197	0.955	NA
HLA-A	171V1	6463	2538	3925	7.74e-05	0.000197	0	11.1	197	0.955	NA
HLA-A	182V1	6463	2538	3925	7.74e-05	0.000197	0	11.1	197	0.955	NA
HLA-A	183V1	6463	2538	3925	7.74e-05	0.000197	0	11.1	197	0.955	NA
HLA-DRB1	80T	5659	2238	3421	0.000177	0	0.000292	-11.4	205	0.956	NA
HLA-DRB1	81Q	5659	2238	3421	0.000177	0	0.000292	-11.4	205	0.956	NA
HLA-DRB1	82L	5659	2238	3421	0.000177	0	0.000292	-11.4	205	0.956	NA
HLA-DRB1	83R	5659	2238	3421	0.000177	0	0.000292	-11.4	205	0.956	NA
HLA-DRB1	85W	5659	2238	3421	0.000177	0	0.000292	-11.4	205	0.956	NA
HLA-DRB1	86X	5659	2238	3421	0.000177	0	0.000292	-11.4	205	0.956	NA
HLA-A	79A	6463	2538	3925	7.74e-05	0	0.000127	-9.82	197	0.96	NA
HLA-A	14P	6463	2538	3925	7.74e-05	0	0.000127	-9.29	197	0.962	NA
HLA-DRB1	65DEL	5659	2238	3421	0.00398	0.00424	0.0038	0.00465	0.308	0.988	NA
